# Supplementary material for: Genome of the webworm Hyphantria cunea unveils genetic adaptations supporting its rapid invasion and spread
Source: BMC Genomics. 2020 Mar 18;21:242. doi: 10.1186/s12864-020-6629-6 (PMC7079503; doi:10.1186/s12864-020-6629-6)
Supplement: Supplementary file 11 — Additional file 11: Table S9. Annotation results of the metagenome data. Table S10. KEGG enrichment analysis of metagenomic genes. Table S11. Metagenomic enzymes associated with cellulose and hemicellulose hydrolysis. Table S12. Metagenomic gene sets encoding glutathione S-transferase, esterases, and P450s. [file 12864_2020_6629_MOESM11_ESM.xls]

## Sheet: Table S9
Table S9. Annotation results of the metagenome data.
GeneID	COG_class	COG_class_annotation	GO_annotation	KEGG_annotation	Nt_annotation	Pfam_annotation	Swissprot_annotation
Gene_67525	--	--	Biological Process: metabolic process (GO:0008152);; Molecular Function: transferase activity, transferring hexosyl groups (GO:0016758);;	K00699|4.76686e-19|bmor:100862810|UGT340C2; UDP-glycosyltransferase UGT340C2; K00699 glucuronosyltransferase [EC:2.4.1.17] (A)	egt [Leucania separata nucleopolyhedrovirus]	UDP-glucoronosyl and UDP-glucosyl transferase	UDP-glucuronosyltransferase 2B2 OS=Rattus norvegicus GN=Ugt2b PE=1 SV=1
Gene_88652	[DT]	--	Biological Process: regulation of cellular process (GO:0050794);;	K05767|2.90793e-171|mmu:544963|Iqgap2, 4933417J23Rik, A630053O10, AI788777; IQ motif containing GTPase activating protein 2; K05767 Ras GTPase-activating-like protein IQGAP2/3 (A)	hypothetical protein K437DRAFT_273559 [Tilletiaria anomala UBC 951]	RasGAP C-terminus	Ras GTPase-activating-like protein IQGAP2 OS=Mus musculus GN=Iqgap2 PE=1 SV=2
Gene_89912	[NU]	--	Molecular Function: transporter activity (GO:0005215);; Cellular Component: plasma membrane (GO:0005886);; Biological Process: transport (GO:0006810);; Cellular Component: cell outer membrane (GO:0009279);; Cellular Component: integral component of membrane (GO:0016021);;	K07347|1.37232e-127|kom:HR38_24445|fimbrial assembly protein; K07347 outer membrane usher protein (A)	fimbrial assembly protein [Klebsiella sp. BRL6-2]	Outer membrane usher protein	Probable outer membrane usher protein LpfC OS=Escherichia coli O157:H7 GN=lpfC PE=2 SV=1
Gene_77377	[O]	Posttranslational modification, protein turnover, chaperones	--	K03912|0|mmu:15160|Serpind1, AA985900, AI303446, HCII, Hcf2; serine (or cysteine) peptidase inhibitor, clade D, member 1; K03912 heparin cofactor II (A)	hypothetical protein [Thaumarchaeota archaeon MY2]	Serpin (serine protease inhibitor)	Heparin cofactor 2 OS=Mus musculus GN=Serpind1 PE=1 SV=1
Gene_51206	[RTKL]	--	Biological Process: cellular process (GO:0009987);; Molecular Function: transferase activity, transferring phosphorus-containing groups (GO:0016772);;	K16309|1.17728e-49|bmor:101741312|serine/threonine-protein kinase greatwall-like; K16309 serine/threonine-protein kinase greatwall [EC:2.7.11.1] (A)	AGC protein kinase [Mortierella verticillata NRRL 6337]	Protein kinase domain	Serine/threonine-protein kinase greatwall OS=Xenopus tropicalis GN=mastl PE=2 SV=1
Gene_77172	--	--	--	--	hypothetical protein [Piscirickettsia salmonis]	--	--
Gene_52084	--	--	--	--	--	--	Hermansky-Pudlak syndrome 5 protein homolog OS=Drosophila pseudoobscura pseudoobscura GN=p PE=3 SV=1
Gene_79775	--	--	--	K05681|3.45154e-81|hmg:100213858|uncharacterized LOC100213858; K05681 ATP-binding cassette, subfamily G (WHITE), member 2 (A)	hypothetical protein GLOINDRAFT_4217 [Rhizophagus irregularis DAOM 181602]	--	--
Gene_13523	--	--	--	K03022|1.16455e-18|bmor:101746123|DNA-directed RNA polymerase III subunit RPC8-like; K03022 DNA-directed RNA polymerase III subunit RPC8 (A)	--	--	DNA-directed RNA polymerase III subunit RPC8 OS=Homo sapiens GN=POLR3H PE=1 SV=1
Gene_55168	--	--	--	--	--	Chorion protein	Chorion class B protein Ld34 OS=Lymantria dispar PE=2 SV=1
Gene_633	[E]	Amino acid transport and metabolism	--	K00108|0|bmor:101736800|glucose dehydrogenase [acceptor]-like (A)	choline dehydrogenase [uncultured bacterium A1Q1_fos_1266]	GMC oxidoreductase	Glucose dehydrogenase [FAD, quinone] OS=Drosophila pseudoobscura pseudoobscura GN=Gld PE=3 SV=4
Gene_94844	--	--	--	--	--	--	Protein bunched, class 2/F/G isoform OS=Drosophila melanogaster GN=bun PE=2 SV=4
Gene_87300	--	--	--	--	--	Domain of unknown function (DUF1943)	Vitellogenin OS=Bombyx mori GN=VG PE=1 SV=1
Gene_44088	[E]	Amino acid transport and metabolism	Molecular Function: transferase activity (GO:0016740);;	--	aminotransferase [Austwickia chelonae]	--	--
Gene_42599	--	--	--	K00698|2.80325e-20|bmor:100884166|chitin synthase A; K00698 chitin synthase [EC:2.4.1.16] (A)	--	--	--
Gene_16824	--	--	--	--	hypothetical protein [Escherichia coli]	--	--
Gene_45133	--	--	--	K11268|4.38669e-11|bmor:101742011|N-acetyltransferase ESCO1-like; K11268 N-acetyltransferase [EC:2.3.1.-] (A)	--	--	--
Gene_65248	--	--	--	--	19.5g1 protein [Chelonus inanitus bracovirus]	Tc5 transposase DNA-binding domain	--
Gene_71556	--	--	--	--	putative Trypsin [Glarea lozoyensis 74030]	Trypsin	Achelase-2 OS=Lonomia achelous PE=1 SV=1
Gene_67110	--	--	--	--	hypothetical protein HMPREF1544_02353 [Mucor circinelloides f. circinelloides 1006PhL]	--	Nuclear export mediator factor NEMF homolog OS=Drosophila melanogaster GN=Clbn PE=1 SV=2
Gene_80839	[Q]	Secondary metabolites biosynthesis, transport and catabolism	--	K00488|0|mmu:104086|Cyp27a1, 1300013A03Rik, Cyp27; cytochrome P450, family 27, subfamily a, polypeptide 1 (EC:1.14.13.15); K00488 cholestanetriol 26-monooxygenase [EC:1.14.13.15] (A)	hypothetical protein AMAG_19630 [Allomyces macrogynus ATCC 38327]	Cytochrome P450	Sterol 26-hydroxylase, mitochondrial OS=Mus musculus GN=Cyp27a1 PE=1 SV=1
Gene_64865	--	--	--	K10595|8.94629e-22|bmor:101738581|probable E3 ubiquitin-protein ligase HERC2-like; K10595 E3 ubiquitin-protein ligase HERC2 [EC:6.3.2.19] (A)	--	--	--
Gene_88347	[I]	Lipid transport and metabolism	Biological Process: metabolic process (GO:0008152);;	K10214|0|mmu:93732|Acox2, THCCox; acyl-Coenzyme A oxidase 2, branched chain (EC:1.17.99.3); K10214 3alpha,7alpha,12alpha-trihydroxy-5beta-cholestanoyl-CoA 24-hydroxylase [EC:1.17.99.3] (A)	acyl-coenzyme a oxidase i [Lichtheimia corymbifera JMRC:FSU:9682]	Acyl-CoA oxidase	Peroxisomal acyl-coenzyme A oxidase 2 OS=Mus musculus GN=Acox2 PE=1 SV=2
Gene_8790	--	--	--	--	hypothetical protein [Escherichia coli]	Reverse transcriptase (RNA-dependent DNA polymerase)	--
Gene_31796	[V]	Defense mechanisms	Molecular Function: ATP binding (GO:0005524);; Biological Process: ATP catabolic process (GO:0006200);; Cellular Component: integral component of membrane (GO:0016021);; Molecular Function: ATPase activity, coupled to transmembrane movement of substances (GO:0042626);; Biological Process: transmembrane transport (GO:0055085);;	K05658|3.02956e-27|bmor:101735430|multidrug resistance protein homolog 49-like; K05658 ATP-binding cassette, subfamily B (MDR/TAP), member 1 [EC:3.6.3.44] (A)	hypothetical protein M378DRAFT_27062 [Amanita muscaria Koide BX008]	ABC transporter	Multidrug resistance protein homolog 49 OS=Drosophila melanogaster GN=Mdr49 PE=2 SV=2
Gene_90019	--	--	--	--	hypothetical protein [Escherichia coli]	Reverse transcriptase (RNA-dependent DNA polymerase)	Putative uncharacterized transposon-derived protein F52C9.6 OS=Caenorhabditis elegans GN=F52C9.6 PE=5 SV=1
Gene_19252	--	--	--	--	hypothetical protein, partial [Escherichia coli]	Reverse transcriptase (RNA-dependent DNA polymerase)	--
Gene_84503	[J]	Translation, ribosomal structure and biogenesis	Cellular Component: ribonucleoprotein complex (GO:0030529);;	K02936|2.99e-170|fve:101294198|60S ribosomal protein L7a-like; K02936 large subunit ribosomal protein L7Ae (A)	ribosomal 60S subunit protein L8A [Rhizophagus irregularis DAOM 197198w]	Ribosomal protein L7Ae/L30e/S12e/Gadd45 family	60S ribosomal protein L7a OS=Oryza sativa subsp. japonica GN=RPL7A PE=2 SV=1
Gene_70767	--	--	--	K02649|2.4163e-08|bmor:100158253|Pi3k60, pi3k; phosphatidylinositol 3-kinase 60; K02649 phosphoinositide-3-kinase, regulatory subunit (A)	hypothetical protein [Escherichia coli]	--	--
Gene_69752	[G]	Carbohydrate transport and metabolism	Molecular Function: phosphoric ester hydrolase activity (GO:0042578);;	K03841|3.98574e-171|tca:656164|fructose-1,6-bisphosphatase 1; K03841 fructose-1,6-bisphosphatase I [EC:3.1.3.11] (A)	Fructose-1,6-bisphosphatase, cytosolic [Mucor ambiguus]	Fructose-1-6-bisphosphatase	Fructose-1,6-bisphosphatase 1 OS=Oryctolagus cuniculus GN=FBP1 PE=1 SV=4
Gene_18800	--	--	--	K10630|1.06611e-110|bmor:101741592|uncharacterized LOC101741592; K10630 RanBP-type and C3HC4-type zinc finger-containing protein 1 (A)	--	--	--
Gene_75635	--	--	--	--	19.5g1 protein [Chelonus inanitus bracovirus]	--	--
Gene_92351	--	--	--	K10414|2.39553e-10|bmor:101737776|cytoplasmic dynein 2 heavy chain 1-like; K10414 dynein heavy chain 2, cytosolic (A)	--	--	--
Gene_60037	--	--	--	--	MULTISPECIES: hypothetical protein [Chitinibacter]	Fasciclin domain	--
Gene_35950	--	--	--	--	--	Regulatory CLIP domain of proteinases	--
Gene_49084	--	--	--	K15181|1.8259e-23|bmor:101737028|negative elongation factor D-like; K15181 negative elongation factor C/D (A)	--	TH1 protein	Negative elongation factor D OS=Drosophila melanogaster GN=TH1 PE=1 SV=2
Gene_60359	[P]	Inorganic ion transport and metabolism	Molecular Function: hydrolase activity (GO:0016787);; Molecular Function: ion binding (GO:0043167);;	K14802|6.19338e-34|bmor:101746988|probable phospholipid-transporting ATPase IA-like; K14802 phospholipid-transporting ATPase [EC:3.6.3.1] (A)	P-type ATPase [Byssochlamys spectabilis No. 5]	--	Phospholipid-transporting ATPase IB OS=Bos taurus GN=ATP8A2 PE=1 SV=4
Gene_60982	--	--	--	K14163|2.09776e-19|bmor:101739247|bifunctional glutamate/proline--tRNA ligase-like; K14163 bifunctional glutamyl/prolyl-tRNA synthetase [EC:6.1.1.17 6.1.1.15] (A)	--	WHEP-TRS domain	Bifunctional glutamate/proline--tRNA ligase OS=Drosophila melanogaster GN=Aats-glupro PE=1 SV=2
Gene_71965	--	--	--	--	hypothetical protein [Piscirickettsia salmonis]	--	--
Gene_7257	[GEPR]	--	--	--	MFS transporter [Pelosinus sp. UFO1]	Major Facilitator Superfamily	Organic cation transporter-like protein OS=Drosophila melanogaster GN=Orct2 PE=2 SV=2
Gene_64778	--	--	--	--	hypothetical protein [Escherichia coli]	--	Histone-lysine N-methyltransferase SETMAR OS=Homo sapiens GN=SETMAR PE=1 SV=2
Gene_36450	--	--	--	K00128|1.76828e-17|bmor:692988|aldehyde dehydrogenase (EC:1.2.1.5); K00128 aldehyde dehydrogenase (NAD+) [EC:1.2.1.3] (A)	--	--	--
Gene_19390	--	--	--	--	hypothetical protein AB894_15325, partial [Piscirickettsia salmonis LF-89 = ATCC VR-1361]	--	--
Gene_85062	--	--	--	--	hypothetical protein RirG_181520 [Rhizophagus irregularis DAOM 197198w]	DDE superfamily endonuclease	Transposable element Tcb2 transposase OS=Caenorhabditis briggsae PE=3 SV=1
Gene_48606	--	--	--	--	hypothetical protein AB894_15365, partial [Piscirickettsia salmonis LF-89 = ATCC VR-1361]	Zinc knuckle	--
Gene_55354	--	--	--	K08052|1.86452e-21|bmor:101742513|neurofibromin-like; K08052 neurofibromin 1 (A)	--	GTPase-activator protein for Ras-like GTPase	Neurofibromin OS=Mus musculus GN=Nf1 PE=1 SV=1
Gene_7917	[J]	Translation, ribosomal structure and biogenesis	--	K02996|0|bmor:101745649|28S ribosomal protein S9, mitochondrial-like; K02996 small subunit ribosomal protein S9 (A)	30S ribosomal protein S9 [Pedosphaera parvula]	Ribosomal protein S9/S16	28S ribosomal protein S9, mitochondrial OS=Bos taurus GN=MRPS9 PE=1 SV=3
Gene_1796	--	--	--	--	--	Reverse transcriptase (RNA-dependent DNA polymerase)	--
Gene_27172	--	--	--	--	--	--	Armadillo repeat-containing protein 6 homolog OS=Drosophila melanogaster GN=CG5721 PE=1 SV=1
Gene_84216	--	--	--	K12811|5.19896e-16|bmor:101742077|probable ATP-dependent RNA helicase DDX46-like; K12811 ATP-dependent RNA helicase DDX46/PRP5 [EC:3.6.4.13] (A)	--	--	--
Gene_76686	--	--	--	--	hypothetical protein [endosymbiont of Tevnia jerichonana]	--	--
Gene_28020	--	--	--	--	--	Transposase IS4	--
Gene_68740	--	--	--	--	UDPGT, partial [uncultured bacterium]	UDP-glucoronosyl and UDP-glucosyl transferase	Ecdysteroid UDP-glucosyltransferase OS=Mamestra brassicae nuclear polyhedrosis virus GN=EGT PE=3 SV=1
Gene_83196	--	--	--	K13133|2.09461e-16|bmor:101743080|gem-associated protein 5-like; K13133 gem associated protein 5 (A)	--	--	--
Gene_48762	[IQR]	--	--	--	ketoreductase [Actinobacteria bacterium OK006]	Enoyl-(Acyl carrier protein) reductase	3-oxoacyl-[acyl-carrier-protein] reductase FabG OS=Thermotoga maritima (strain ATCC 43589 / MSB8 / DSM 3109 / JCM 10099) GN=fabG PE=3 SV=1
Gene_24509	[G]	Carbohydrate transport and metabolism	Molecular Function: phosphoglycerate kinase activity (GO:0004618);; Biological Process: glycolytic process (GO:0006096);; Biological Process: phosphorylation (GO:0016310);;	K00927|1.37801e-18|bmor:101739645|phosphoglycerate kinase-like; K00927 phosphoglycerate kinase [EC:2.7.2.3] (A)	hypothetical protein K443DRAFT_679817 [Laccaria amethystina LaAM-08-1]	Phosphoglycerate kinase	Phosphoglycerate kinase OS=Drosophila melanogaster GN=Pgk PE=2 SV=2
Gene_48422	--	--	--	K14410|7.33174e-14|bmor:101745576|prostatic acid phosphatase-like; K14410 acid phosphatase [EC:3.1.3.2] (A)	--	--	--
Gene_47285	--	--	--	K05326|3.60491e-06|bmor:101740153|cyclic nucleotide-gated cation channel-like; K05326 cyclic nucleotide gated channel, invertebrate (A)	--	--	--
Gene_24446	--	--	--	K13203|4.63339e-36|bmor:101746099|zinc finger RNA-binding protein-like; K13203 zinc finger RNA-binding protein (A)	--	DZF domain	Zinc finger RNA-binding protein 2 OS=Homo sapiens GN=ZFR2 PE=2 SV=3
Gene_26098	--	--	--	K12493|2.05171e-08|bmor:101746692|ADP-ribosylation factor GTPase-activating protein 2-like; K12493 ADP-ribosylation factor GTPase-activating protein 2/3 (A)	--	--	--
Gene_41152	--	--	--	K14824|8.4761e-12|bmor:101737818|ribosome biogenesis protein BOP1 homolog; K14824 ribosome biogenesis protein ERB1 (A)	--	--	--
Gene_12922	--	--	--	K05673|1.00429e-10|bmor:100862790|ABC transporter; K05673 ATP-binding cassette, subfamily C (CFTR/MRP), member 4 (A)	probable ATP-binding cassette transporter protein YOR1 [Piriformospora indica DSM 11827]	--	--
Gene_95508	--	--	--	--	ORF163 [Xestia c-nigrum granulovirus]	--	--
Gene_10305	--	--	--	K08471|2.64198e-37|bmor:101746994|putative odorant receptor 85c-like; K08471 gustatory receptor (A)	--	--	--
Gene_91280	--	--	--	--	hypothetical protein [Piscirickettsia salmonis]	--	--
Gene_74296	[C]	Energy production and conversion	Molecular Function: fumarate hydratase activity (GO:0004333);; Biological Process: tricarboxylic acid cycle (GO:0006099);; Biological Process: fumarate metabolic process (GO:0006106);; Cellular Component: tricarboxylic acid cycle enzyme complex (GO:0045239);;	K01679|3.50656e-14|wed:wNo_11170|fumC; Fumarate hydratase, class II; K01679 fumarate hydratase, class II [EC:4.2.1.2] (A)	fumarate hydratase class II [Wolbachia endosymbiont of Drosophila simulans]	Lyase	Fumarate hydratase 2, chloroplastic OS=Arabidopsis thaliana GN=FUM2 PE=2 SV=1
Gene_49932	--	--	--	K18048|9.53921e-20|bmor:101740058|ninaB-1, ninaB-2; beta,beta-carotene 15,15'-monooxygenase-like; K18048 carotenoid isomerooxygenase [EC:1.13.11.65] (A)	Lignostilbene-alpha/beta-dioxygenase [Saccharothrix espanaensis DSM 44229]	Retinal pigment epithelial membrane protein	Carotenoid isomerooxygenase OS=Galleria mellonella GN=ninaB PE=1 SV=1
Gene_85395	[H]	Coenzyme transport and metabolism	Biological Process: cellular protein modification process (GO:0006464);; Molecular Function: transferase activity (GO:0016740);;	K10105|2.04207e-29|der:Dere_GG20581|GG20581 gene product from transcript GG20581-RA; K10105 lipoyltransferase 1 (A)	lipoate--protein ligase [Francisella sp. W12-1067]	--	Lipoyltransferase 1, mitochondrial OS=Bos taurus GN=LIPT1 PE=1 SV=1
Gene_34827	--	--	--	K12815|1.28759e-10|bmor:101745750|pre-mRNA-splicing factor ATP-dependent RNA helicase PRP16-like; K12815 pre-mRNA-splicing factor ATP-dependent RNA helicase DHX38/PRP16 [EC:3.6.4.13] (A)	--	--	--
Gene_89056	--	--	--	--	--	Protein of unknown function (DUF1762)	--
Gene_57347	--	--	--	K00825|1.611e-16|bmor:101738563|kynurenine/alpha-aminoadipate aminotransferase, mitochondrial-like; K00825 kynurenine/2-aminoadipate aminotransferase [EC:2.6.1.7 2.6.1.39] (A)	--	--	Aromatic amino acid aminotransferase DDB_G0287711 OS=Dictyostelium discoideum GN=DDB_G0287711 PE=3 SV=1
Gene_22310	--	--	--	--	--	Trypsin	--
Gene_64942	--	--	--	K15414|2.05184e-11|bmor:692953|mitochondrial matrix protein p33; K15414 complement component 1 Q subcomponent-binding protein, mitochondrial (A)	--	--	--
Gene_78972	--	--	Molecular Function: transporter activity (GO:0005215);; Molecular Function: protein binding (GO:0005515);; Biological Process: cellular response to DNA damage stimulus (GO:0006974);; Biological Process: maltose transport (GO:0015768);; Cellular Component: periplasmic space (GO:0042597);; Biological Process: maltodextrin transport (GO:0042956);; Cellular Component: ATP-binding cassette (ABC) trans…	K05717|0|ssc:397620|FN1; fibronectin 1; K05717 fibronectin 1 (A)	Chain B, Mate Transporter Norm-ng In Complex With Tpp And Monobody	Fibronectin type III domain	Fibronectin OS=Mus musculus GN=Fn1 PE=1 SV=4
Gene_79187	--	--	--	K13249|3.92088e-91|ame:551353|GB13689; translocon-associated protein subunit alpha-like; K13249 translocon-associated protein subunit alpha (A)	--	Translocon-associated protein (TRAP), alpha subunit	Translocon-associated protein subunit alpha OS=Homo sapiens GN=SSR1 PE=1 SV=3
Gene_6166	--	--	--	--	hypothetical protein [Escherichia coli]	--	--
Gene_96556	--	--	--	K08858|1.97125e-23|bmor:101740891|serine/threonine kinase SAD-1-like; K08858 serine/threonine-protein kinase SBK [EC:2.7.11.1] (A)	--	--	--
Gene_79509	--	--	--	K12824|1.22108e-21|shr:100914870|TCERG1; transcription elongation regulator 1; K12824 transcription elongation regulator 1 (A)	--	FF domain	Transcription elongation regulator 1 OS=Mus musculus GN=Tcerg1 PE=1 SV=2
Gene_77387	--	--	--	--	--	--	Homeobox protein DBX1-A OS=Danio rerio GN=dbx1a PE=2 SV=1
Gene_55851	[GEPR]	--	--	--	MFS transporter [Curtobacterium sp. S6]	Sugar (and other) transporter	Solute carrier family 22 member 1 OS=Homo sapiens GN=SLC22A1 PE=1 SV=2
Gene_20432	--	--	--	--	--	--	Failed axon connections OS=Drosophila melanogaster GN=fax PE=1 SV=1
Gene_67967	--	--	--	--	hypothetical protein [Piscirickettsia salmonis]	--	Probable RNA-directed DNA polymerase from transposon X-element OS=Drosophila melanogaster GN=X-element\ORF2 PE=3 SV=1
Gene_33137	--	--	--	K11491|3.9977e-79|bmor:101738206|condensin-2 complex subunit D3-like; K11491 condensin-2 complex subunit D3 (A)	--	--	--
Gene_90383	--	--	--	--	hypothetical protein [Escherichia coli]	--	--
Gene_38335	--	--	--	--	--	Protein of unknown function (DUF1619)	Tectonic-1 OS=Homo sapiens GN=TCTN1 PE=2 SV=2
Gene_14718	[S]	Function unknown	--	K14799|5.32126e-65|bmor:101740635|pre-rRNA-processing protein TSR1 homolog; K14799 pre-rRNA-processing protein TSR1 (A)	hypothetical protein PISMIDRAFT_688500 [Pisolithus microcarpus 441]	Protein of unknown function (DUF663)	Pre-rRNA-processing protein TSR1 homolog OS=Drosophila melanogaster GN=CG7338 PE=1 SV=1
Gene_89879	[G]	Carbohydrate transport and metabolism	--	K09872|2.06805e-89|pxb:103965591|probable aquaporin PIP2-8; K09872 aquaporin PIP (A)	putative mip family channel protein [Diaporthe ampelina]	Major intrinsic protein	Aquaporin PIP2-7 OS=Arabidopsis thaliana GN=PIP2-7 PE=1 SV=2
Gene_45066	[C]	Energy production and conversion	--	K05578|3.47378e-100|gmx:3989358|ndhG, GlmaCp071; NADH dehydrogenase subunit 6; K05578 NAD(P)H-quinone oxidoreductase subunit 6 [EC:1.6.5.3] (A)	hypothetical protein [Staphylococcus aureus]	NADH-ubiquinone/plastoquinone oxidoreductase chain 6	NAD(P)H-quinone oxidoreductase subunit 6, chloroplastic OS=Ipomoea purpurea GN=ndhG PE=3 SV=1
Gene_21059	--	--	--	K15297|1.28542e-50|bmor:101745430|regulating synaptic membrane exocytosis protein 2-like; K15297 regulating synaptic membrane exocytosis protein 2 (A)	--	--	--
Gene_39015	--	--	--	--	--	--	GATA zinc finger domain-containing protein 1 OS=Xenopus laevis GN=gatad1 PE=2 SV=1
Gene_51181	--	--	--	--	hypothetical protein [Escherichia coli]	Reverse transcriptase (RNA-dependent DNA polymerase)	--
Gene_14371	[EF]	--	Molecular Function: aspartate carbamoyltransferase activity (GO:0004070);; Molecular Function: ATP binding (GO:0005524);; Biological Process: 'de novo' pyrimidine nucleobase biosynthetic process (GO:0006207);; Biological Process: glutamine catabolic process (GO:0006543);; Molecular Function: amino acid binding (GO:0016597);; Molecular Function: metal ion binding (GO:0046872);; Biological Process:…	K11540|0|bmor:101742725|CAD protein-like; K11540 carbamoyl-phosphate synthase / aspartate carbamoyltransferase / dihydroorotase [EC:6.3.5.5 2.1.3.2 3.5.2.3] (A)	hypothetical protein BATDEDRAFT_29998 [Batrachochytrium dendrobatidis JAM81]	Carbamoyl-phosphate synthase L chain, ATP binding domain	CAD protein OS=Drosophila melanogaster GN=r PE=1 SV=3
Gene_79861	[G]	Carbohydrate transport and metabolism	Molecular Function: hydrolase activity (GO:0016787);;	K01183|0|api:100165452|uncharacterized LOC100165452; K01183 chitinase [EC:3.2.1.14] (A)	glycoside hydrolase family 18 protein [Sphaerobolus stellatus SS14]	Glycosyl hydrolases family 18	Chitotriosidase-1 OS=Homo sapiens GN=CHIT1 PE=1 SV=1
Gene_21312	--	--	--	K18533|1.60335e-136|tca:103314351|adenylate kinase 9-like; K18533 adenylate/nucleoside-diphosphate kinase [EC:2.7.4.3 2.7.4.6] (A)	hypothetical protein AMAG_05663 [Allomyces macrogynus ATCC 38327]	Adenylate kinase	Adenylate kinase 9 OS=Homo sapiens GN=AK9 PE=1 SV=2
Gene_15877	--	--	--	K06237|2.73259e-79|nvi:100119830|Cg25c; collagen type IV; K06237 collagen, type IV, alpha (A)	hypothetical protein [Epulopiscium sp. &apos;N.t. morphotype B&apos;]	Collagen triple helix repeat (20 copies)	Collagen alpha-1(IV) chain OS=Drosophila melanogaster GN=Cg25C PE=2 SV=3
Gene_6561	--	--	--	K17573|6.83631e-115|bmor:101746703|meiosis arrest female protein 1 homolog; K17573 meiosis arrest female protein 1 (A)	--	--	--
Gene_86055	[O]	Posttranslational modification, protein turnover, chaperones	Molecular Function: ATP binding (GO:0005524);; Cellular Component: cytoplasm (GO:0005737);; Biological Process: protein folding (GO:0006457);;	K04078|4.78168e-140|sot:102578514|20 kDa chaperonin, chloroplastic-like; K04078 chaperonin GroES (A)	molecular chaperone GroES [Desulfovibrio oxyclinae]	Chaperonin 10 Kd subunit	20 kDa chaperonin, chloroplastic OS=Arabidopsis thaliana GN=CPN21 PE=1 SV=2
Gene_44854	--	--	--	--	--	RPEL repeat	Myocardin-related transcription factor B OS=Xenopus laevis GN=mrtfb PE=2 SV=1
Gene_78518	--	--	--	--	Retrotransposable element SLACS kDa protein [Wallemia ichthyophaga EXF-994]	Reverse transcriptase (RNA-dependent DNA polymerase)	--
Gene_32553	--	--	--	--	hypothetical protein AB894_15350, partial [Piscirickettsia salmonis LF-89 = ATCC VR-1361]	--	Probable RNA-directed DNA polymerase from transposon X-element OS=Drosophila melanogaster GN=X-element\ORF2 PE=3 SV=1
Gene_76971	--	--	--	--	hypothetical protein [Piscirickettsia salmonis]	Reverse transcriptase (RNA-dependent DNA polymerase)	--
Gene_50721	--	--	Molecular Function: catalytic activity (GO:0003824);;	--	CAZy families GH13 protein, partial [uncultured bacterium]	--	Maltase 2 OS=Drosophila virilis GN=Mal-B2 PE=3 SV=2
Gene_23710	--	--	--	--	--	--	Putative inorganic phosphate cotransporter OS=Drosophila melanogaster GN=Picot PE=1 SV=1
Gene_71644	--	--	--	--	hypothetical protein [Piscirickettsia salmonis]	--	--
Gene_74236	--	--	--	K12380|2.28331e-17|bmor:101738793|GTPase-activating protein-like; K12380 Ras GTPase-activating protein 3 (A)	--	--	--
Gene_90428	--	--	--	--	hypothetical protein AB894_15325, partial [Piscirickettsia salmonis LF-89 = ATCC VR-1361]	Endonuclease-reverse transcriptase	Craniofacial development protein 2 OS=Tragulus javanicus GN=CFDP2 PE=2 SV=1
Gene_14313	--	--	--	--	--	Low-density lipoprotein receptor domain class A	--
Gene_42314	--	--	--	K03126|6.82689e-21|bmor:732959|transcription initiation factor TFIID subunit 12; K03126 transcription initiation factor TFIID subunit 12 (A)	hypothetical protein SCLCIDRAFT_63052, partial [Scleroderma citrinum Foug A]	Transcription initiation factor TFIID subunit A	Transcription initiation factor TFIID subunit 12 OS=Mus musculus GN=Taf12 PE=1 SV=1
Gene_28939	--	--	--	K05633|2.29833e-30|bmor:101741308|E3 ubiquitin-protein ligase Su(dx)-like; K05633 atrophin-1 interacting protein 5 (WW domain containing E3 ubiquitin protein ligase 1) [EC:6.3.2.19] (A)	--	--	--
Gene_70619	--	--	Molecular Function: nucleotide binding (GO:0000166);; Biological Process: one-carbon metabolic process (GO:0006730);; Biological Process: folic acid-containing compound metabolic process (GO:0006760);; Molecular Function: ligase activity (GO:0016874);;	K00288|2.7769e-37|bmor:101743494|c-1-tetrahydrofolate synthase, cytoplasmic-like; K00288 methylenetetrahydrofolate dehydrogenase (NADP+) / methenyltetrahydrofolate cyclohydrolase / formyltetrahydrofolate synthetase [EC:1.5.1.5 3.5.4.9 6.3.4.3] (A)	folic acid and derivative metabolism-related protein [Cryptococcus neoformans var. neoformans JEC21]	Formate--tetrahydrofolate ligase	C-1-tetrahydrofolate synthase, cytoplasmic OS=Spodoptera frugiperda PE=2 SV=3
Gene_23805	--	--	--	K17988|1.04282e-35|bmor:101746609|tectonin beta-propeller repeat-containing protein-like; K17988 tectonin beta-propeller repeat-containing protein 1 (A)	--	Propeller	Tectonin beta-propeller repeat-containing protein OS=Drosophila melanogaster GN=Pex23 PE=2 SV=2
Gene_87363	--	--	--	--	--	Insect cuticle protein	Pro-resilin OS=Drosophila melanogaster GN=resilin PE=1 SV=1
Gene_46143	--	--	--	--	--	Perilipin family	Lipid storage droplets surface-binding protein 1 OS=Drosophila melanogaster GN=Lsd-1 PE=2 SV=2
Gene_4101	--	--	--	K10595|8.03055e-20|bmor:101738581|probable E3 ubiquitin-protein ligase HERC2-like; K10595 E3 ubiquitin-protein ligase HERC2 [EC:6.3.2.19] (A)	--	Reverse transcriptase (RNA-dependent DNA polymerase)	--
Gene_45970	--	--	--	K13109|8.22759e-18|tca:656273|protein Red; K13109 IK cytokine (A)	--	RED-like protein N-terminal region	Protein Red OS=Rattus norvegicus GN=Ik PE=1 SV=1
Gene_53481	--	--	--	K16733|1.9406e-27|bmor:101746467|rac GTPase-activating protein 1-like; K16733 Rac GTPase-activating protein 1 (A)	--	--	--
Gene_84514	--	--	--	--	hypothetical protein [Piscirickettsia salmonis]	Reverse transcriptase (RNA-dependent DNA polymerase)	Probable RNA-directed DNA polymerase from transposon BS OS=Drosophila melanogaster GN=RTase PE=2 SV=1
Gene_63954	--	--	--	--	hypothetical protein [Escherichia coli]	Reverse transcriptase (RNA-dependent DNA polymerase)	RNA-directed DNA polymerase from mobile element jockey OS=Drosophila melanogaster GN=pol PE=1 SV=1
Gene_76803	--	--	--	K10595|2.76897e-23|bmor:101738581|probable E3 ubiquitin-protein ligase HERC2-like; K10595 E3 ubiquitin-protein ligase HERC2 [EC:6.3.2.19] (A)	--	Reverse transcriptase (RNA-dependent DNA polymerase)	--
Gene_93619	--	--	--	K15102|4.81796e-119|mmu:18674|Slc25a3, 5730556H19Rik, PTP, Phc; solute carrier family 25 (mitochondrial carrier, phosphate carrier), member 3; K15102 solute carrier family 25 (mitochondrial phosphate transporter), member 3 (A)	Pic2p [Rhizophagus irregularis DAOM 197198w]	Mitochondrial carrier protein	Phosphate carrier protein, mitochondrial OS=Mus musculus GN=Slc25a3 PE=1 SV=1
Gene_65641	--	--	--	--	hypothetical protein AB894_15350, partial [Piscirickettsia salmonis LF-89 = ATCC VR-1361]	Reverse transcriptase (RNA-dependent DNA polymerase)	--
Gene_95107	[F]	Nucleotide transport and metabolism	Molecular Function: hydrolase activity (GO:0016787);;	K01466|4.87247e-65|dre:494056|zgc:103559; K01466 allantoinase [EC:3.5.2.5] (A)	hypothetical protein M408DRAFT_131074 [Serendipita vermifera MAFF 305830]	--	Allantoinase, mitochondrial OS=Lithobates catesbeiana GN=ALN PE=1 SV=1
Gene_9936	--	--	--	K06277|5.02679e-07|bmor:101746299|guanine nucleotide-releasing factor 2-like; K06277 Rap guanine nucleotide exchange factor 1 (A)	--	--	--
Gene_60562	--	--	--	--	--	--	Kazrin-A OS=Danio rerio GN=kazna PE=3 SV=1
Gene_232	--	--	--	K10521|4.87366e-25|bmor:101736718|ankyrin repeat and BTB/POZ domain-containing protein 2-like; K10521 ankyrin repeat and BTB/POZ domain-containing protein 2 (A)	--	--	Ankyrin repeat and BTB/POZ domain-containing protein BTBD11-A OS=Danio rerio GN=btbd11a PE=3 SV=2
Gene_28470	[R]	General function prediction only	--	K12869|0|aag:AaeL_AAEL009383|crooked neck protein; K12869 crooked neck (A)	hypothetical protein GLOINDRAFT_271304 [Rhizophagus irregularis DAOM 181602]	HAT (Half-A-TPR) repeat	Protein crooked neck OS=Drosophila melanogaster GN=crn PE=2 SV=2
Gene_12474	--	--	Biological Process: mRNA processing (GO:0006397);; Molecular Function: metal ion binding (GO:0046872);;	K13171|5.36418e-22|bmor:101735812|serine/arginine repetitive matrix protein 1-like; K13171 serine/arginine repetitive matrix protein 1 (A)	hypothetical protein GLOINDRAFT_70246, partial [Rhizophagus irregularis DAOM 181602]	PWI domain	Serine/arginine repetitive matrix protein 1 OS=Mus musculus GN=Srrm1 PE=1 SV=2
Gene_53920	--	--	--	--	hypothetical protein TREMEDRAFT_57386, partial [Tremella mesenterica DSM 1558]	--	Coiled-coil domain-containing protein R3HCC1L OS=Mus musculus GN=R3hcc1l PE=2 SV=1
Gene_66225	--	--	--	--	Pol protein [Wolbachia endosymbiont of Drosophila ananassae]	--	RNA-directed DNA polymerase from mobile element jockey OS=Drosophila funebris GN=jockey\pol PE=1 SV=1
Gene_17142	--	--	--	K08155|5.07668e-14|api:100163225|synaptic vesicular amine transporter; K08155 MFS transporter, DHA1 family, solute carrier family 18 (vesicular amine transporter), member 1/2 (A)	--	--	Chromaffin granule amine transporter OS=Homo sapiens GN=SLC18A1 PE=2 SV=1
Gene_10495	--	--	--	--	--	Domain of unknown function (DUF4460)	T-cell activation inhibitor, mitochondrial OS=Mus musculus GN=TCAIM PE=2 SV=1
Gene_6192	--	--	--	--	--	--	Probable RNA-directed DNA polymerase from transposon X-element OS=Drosophila melanogaster GN=X-element\ORF2 PE=3 SV=1
Gene_60478	--	--	--	--	hypothetical protein [Escherichia coli]	DDE superfamily endonuclease	Mariner Mos1 transposase OS=Drosophila mauritiana GN=mariner\T PE=1 SV=1
Gene_48415	[E]	Amino acid transport and metabolism	--	K00261|1.46807e-10|bmor:101738956|glutamate dehydrogenase, mitochondrial-like; K00261 glutamate dehydrogenase (NAD(P)+) [EC:1.4.1.3] (A)	hypothetical protein [Parasitella parasitica]	--	Glutamate dehydrogenase, mitochondrial OS=Drosophila melanogaster GN=Gdh PE=1 SV=2
Gene_90581	[H]	Coenzyme transport and metabolism	Biological Process: metabolic process (GO:0008152);; Molecular Function: carboxy-lyase activity (GO:0016831);;	K01598|2.4083e-22|bmor:101736474|phosphopantothenoylcysteine decarboxylase-like; K01598 phosphopantothenoylcysteine decarboxylase [EC:4.1.1.36] (A)	CNPV141 HAL3-like domain protein [Canarypox virus]	--	Phosphopantothenoylcysteine decarboxylase OS=Homo sapiens GN=PPCDC PE=1 SV=2
Gene_90932	--	--	--	--	rve-domain-containing protein, partial [Auricularia delicata TFB-10046 SS5]	Integrase core domain	Retrovirus-related Pol polyprotein from transposon TNT 1-94 OS=Nicotiana tabacum PE=2 SV=1
Gene_28436	[Q]	Secondary metabolites biosynthesis, transport and catabolism	--	K00142|8.54824e-105|bmor:101738941|acyl-CoA synthetase family member 4 homolog; K00142 acyl-CoA synthetase [EC:6.2.1.-] (A)	Acyl-CoA synthetase family member 4 domain-containing protein [Rozella allomycis CSF55]	AMP-binding enzyme	Acyl-CoA synthetase family member 4 OS=Homo sapiens GN=AASDH PE=1 SV=3
Gene_54703	--	--	--	--	--	--	N-acetyl-D-glucosamine kinase OS=Rattus norvegicus GN=Nagk PE=1 SV=4
Gene_32711	--	--	--	K02896|6.15486e-14|bmor:101746755|probable ribosome biogenesis protein RLP24-like; K02896 large subunit ribosomal protein L24e (A)	--	--	--
Gene_94225	--	--	--	--	hypothetical protein [Piscirickettsia salmonis]	--	--
Gene_40303	--	--	--	--	hypothetical protein, partial [Escherichia coli]	--	--
Gene_16311	--	--	--	K14840|2.22692e-21|bmor:101741616|uncharacterized LOC101741616; K14840 nucleolar protein 53 (A)	--	--	--
Gene_87019	--	--	--	--	--	--	WD repeat-containing protein 19 OS=Homo sapiens GN=WDR19 PE=1 SV=2
Gene_13528	--	--	--	K11143|1.56387e-07|bmor:101745977|dynein intermediate chain 3, ciliary-like; K11143 dynein intermediate chain 2, axonemal (A)	--	--	--
Gene_94442	--	--	--	K15028|4.18244e-75|cjc:100391800|EIF3K; eukaryotic translation initiation factor 3, subunit K; K15028 translation initiation factor 3 subunit K (A)	hypothetical protein LRAMOSA03530 [Lichtheimia ramosa]	COP9 signalosome, subunit CSN8	Eukaryotic translation initiation factor 3 subunit K OS=Homo sapiens GN=EIF3K PE=1 SV=1
Gene_92472	[C]	Energy production and conversion	Biological Process: transport (GO:0006810);; Cellular Component: membrane (GO:0016020);; Cellular Component: intracellular part (GO:0044424);;	K02109|3.52931e-70|sot:102584964|ATP synthase subunit b', chloroplastic-like; K02109 F-type H+-transporting ATPase subunit b (A)	F0F1-type ATP synthase subunit beta [Chamaesiphon minutus]	ATP synthase B/B' CF(0)	ATP synthase subunit b&apos;, chloroplastic OS=Spinacia oleracea GN=ATPG PE=1 SV=2
Gene_12811	--	--	--	--	hypothetical protein [Piscirickettsia salmonis]	--	--
Gene_51522	--	--	--	--	--	Domain of unknown function (DUF4061)	Coiled-coil domain-containing protein 28B OS=Mus musculus GN=Ccdc28b PE=1 SV=3
Gene_35058	--	--	--	--	--	Homeodomain-like domain	Putative uncharacterized protein FLJ37770 OS=Homo sapiens PE=5 SV=1
Gene_15322	--	--	--	K10593|4.93421e-30|bmor:101737533|E3 ubiquitin-protein ligase hyd-like; K10593 E3 ubiquitin-protein ligase EDD1 [EC:6.3.2.19] (A)	--	--	E3 ubiquitin-protein ligase hyd OS=Drosophila melanogaster GN=hyd PE=1 SV=3
Gene_27636	--	--	--	--	hypothetical protein [Escherichia coli]	Transposase (partial DDE domain)	Histone-lysine N-methyltransferase SETMAR OS=Homo sapiens GN=SETMAR PE=1 SV=2
Gene_76444	[J]	Translation, ribosomal structure and biogenesis	--	K02355|1.52216e-84|bmor:101746335|ribosome-releasing factor 2, mitochondrial-like; K02355 elongation factor G (A)	elongation factor G [Ferrimicrobium acidiphilum]	Elongation factor Tu domain 2	Ribosome-releasing factor 2, mitochondrial OS=Drosophila grimshawi GN=EF-G2 PE=3 SV=1
Gene_88797	--	--	Molecular Function: catalytic activity (GO:0003824);;	--	hypothetical protein [Gracilimonas tropica]	--	--
Gene_74691	--	--	--	--	hypothetical protein [Escherichia coli]	Reverse transcriptase (RNA-dependent DNA polymerase)	--
Gene_46672	--	--	--	K10408|4.48915e-38|tca:659677|dynein beta chain, ciliary; K10408 dynein heavy chain, axonemal (A)	hypothetical protein SPPG_09316 [Spizellomyces punctatus DAOM BR117]	Dynein heavy chain and region D6 of dynein motor	Dynein beta chain, ciliary OS=Tripneustes gratilla PE=1 SV=1
Gene_33405	--	--	--	K13217|1.20617e-43|bmor:101745895|pre-mRNA-processing factor 39-like; K13217 pre-mRNA-processing factor 39 (A)	--	--	--
Gene_22499	[R]	General function prediction only	--	--	RHS repeat-associated core domain protein containing protein, partial [Pseudomonas sp. GM33]	Zinc-finger double domain	Ras-responsive element-binding protein 1 OS=Mus musculus GN=Rreb1 PE=1 SV=2
Gene_50371	--	--	--	--	hypothetical protein [Escherichia coli]	--	--
Gene_95792	--	--	Cellular Component: intracellular organelle (GO:0043229);;	K05765|1.11256e-109|rno:366624|Cfl2; cofilin 2, muscle; K05765 cofilin (A)	hypothetical protein KNAG_0E02970 [Kazachstania naganishii CBS 8797]	Cofilin/tropomyosin-type actin-binding protein	Cofilin-2 OS=Mus musculus GN=Cfl2 PE=1 SV=1
Gene_56983	--	--	Molecular Function: transferase activity (GO:0016740);; Biological Process: carbohydrate derivative metabolic process (GO:1901135);;	--	hypothetical protein LYNGBM3L_27000 [Moorea producens 3L]	--	--
Gene_30227	--	--	--	--	Pol protein [Wolbachia endosymbiont of Drosophila ananassae]	--	Probable RNA-directed DNA polymerase from transposon X-element OS=Drosophila melanogaster GN=X-element\ORF2 PE=3 SV=1
Gene_53447	--	--	--	--	--	Transposase IS4	--
Gene_81986	--	--	--	--	hypothetical protein [Escherichia coli]	--	--
Gene_21521	--	--	Molecular Function: nucleic acid binding (GO:0003676);; Molecular Function: ATP binding (GO:0005524);; Molecular Function: ATP-dependent helicase activity (GO:0008026);;	--	Protein involved in positive regulation of both 1,3-beta-glucan synthesis and the Pkc1p-MAPK pathway [Komagataella pastoris GS115]	XYPPX repeat (two copies)	Glycine-rich protein A3 OS=Daucus carota PE=2 SV=1
Gene_22256	--	--	--	--	--	Immunoglobulin domain	--
Gene_7263	--	--	--	K13513|3.12575e-32|bmor:101745058|lysocardiolipin acyltransferase 1-like; K13513 lysocardiolipin and lysophospholipid acyltransferase [EC:2.3.1.- 2.3.1.51] (A)	--	Acyltransferase	--
Gene_69212	--	--	--	K02268|1.50245e-17|bmor:101746562|cytochrome c oxidase subunit 6C-like; K02268 cytochrome c oxidase subunit 6c (A)	--	Cytochrome c oxidase subunit VIc	Cytochrome c oxidase subunit 6C OS=Trachypithecus cristatus GN=COX6C PE=3 SV=1
Gene_53626	--	--	--	K08074|1.13609e-97|bmor:101746527|ADP-dependent glucokinase-like; K08074 ADP-dependent glucokinase [EC:2.7.1.147] (A)	--	ADP-specific Phosphofructokinase/Glucokinase conserved region	ADP-dependent glucokinase OS=Mus musculus GN=Adpgk PE=1 SV=2
Gene_19013	--	--	--	K06842|6.50747e-42|bmor:101735585|semaphorin-1A-like; K06842 semaphorin 6 (A)	--	--	Semaphorin-1A OS=Schistocerca americana GN=SEMA-1A PE=1 SV=1
Gene_78675	--	--	Molecular Function: iron ion binding (GO:0005506);; Cellular Component: photosystem II (GO:0009523);; Cellular Component: chloroplast thylakoid membrane (GO:0009535);; Biological Process: response to herbicide (GO:0009635);; Biological Process: photosynthetic electron transport in photosystem II (GO:0009772);; Cellular Component: integral component of membrane (GO:0016021);; Molecular Function: o…	K02703|3.94173e-134|eus:EUTSA_v10012367mg|hypothetical protein; K02703 photosystem II P680 reaction center D1 protein (A)	photosystem I reaction center subunit IX [Staphylococcus aureus]	Photosynthetic reaction centre protein	Photosystem II protein D1 OS=Cucumis sativus GN=psbA PE=3 SV=1
Gene_93680	[H]	Coenzyme transport and metabolism	Molecular Function: adenosylhomocysteinase activity (GO:0004013);; Cellular Component: cytoplasm (GO:0005737);; Biological Process: one-carbon metabolic process (GO:0006730);;	K01251|5.52039e-101|lgi:LOTGIDRAFT_184532|hypothetical protein; K01251 adenosylhomocysteinase [EC:3.3.1.1] (A)	Putative Adenosylhomocysteinase [Lichtheimia ramosa]	S-adenosyl-L-homocysteine hydrolase	Adenosylhomocysteinase OS=Caenorhabditis elegans GN=ahcy-1 PE=1 SV=1
Gene_51862	--	--	--	--	--	--	Troponin C, isoform 1 OS=Balanus nubilus PE=1 SV=1
Gene_43834	--	--	--	K06674|2.48129e-17|bmor:101742926|structural maintenance of chromosomes protein 2-like; K06674 structural maintenance of chromosome 2 (A)	--	--	--
Gene_39293	--	--	--	--	--	Leucine rich repeat N-terminal domain	--
Gene_52242	--	--	--	K10593|5.75386e-14|dsi:Dsim_GD20770|Dsim_hyd; GD20770 gene product from transcript GD20770-RA; K10593 E3 ubiquitin-protein ligase EDD1 [EC:6.3.2.19] (A)	--	--	Ubiquitin thioesterase trabid OS=Drosophila melanogaster GN=trbd PE=1 SV=1
Gene_24413	--	--	--	K08834|5.32353e-23|bmor:101739468|myosin-IIIa-like; K08834 myosin III [EC:2.7.11.1] (A)	--	Myosin head (motor domain)	Unconventional myosin-Ig OS=Mus musculus GN=Myo1g PE=1 SV=1
Gene_24248	--	--	--	K15293|3.22082e-19|bmor:101743696|protein unc-13 homolog A-like; K15293 protein unc-13 (A)	--	--	Protein unc-13 homolog B OS=Mus musculus GN=Unc13b PE=2 SV=2
Gene_31086	[R]	General function prediction only	--	K15429|0|bmor:101742451|tRNA (guanine(37)-N1)-methyltransferase-like; K15429 tRNA (guanine37-N1)-methyltransferase [EC:2.1.1.228] (A)	hypothetical protein LRAMOSA05785 [Lichtheimia ramosa]	Met-10+ like-protein	tRNA (guanine(37)-N1)-methyltransferase OS=Anopheles gambiae GN=AGAP006124 PE=3 SV=4
Gene_20506	--	--	--	K01097|2.86378e-28|bmor:101736959|N-acylneuraminate-9-phosphatase-like; K01097 N-acylneuraminate-9-phosphatase [EC:3.1.3.29] (A)	--	--	--
Gene_24898	--	--	--	--	--	Haemolymph juvenile hormone binding protein (JHBP)	--
Gene_42264	--	--	--	--	hypothetical protein MVEG_12073 [Mortierella verticillata NRRL 6337]	--	RNA-binding protein 48 OS=Homo sapiens GN=RBM48 PE=2 SV=1
Gene_50034	--	--	--	K00771|0|bmor:101739145|xylosyltransferase oxt-like; K00771 protein xylosyltransferase [EC:2.4.2.26] (A)	glycosyl transferase [Enterobacteriaceae bacterium 9_2_54FAA]	Xylosyltransferase C terminal	Xylosyltransferase oxt OS=Drosophila melanogaster GN=oxt PE=2 SV=1
Gene_75637	--	--	--	K17278|1.52359e-138|mmu:53328|Pgrmc1, AA415812, HPR6.6, PPMR, Vema; progesterone receptor membrane component 1; K17278 membrane-associated progesterone receptor component (A)	potential sterol binding protein [Pseudozyma hubeiensis SY62]	Cytochrome b5-like Heme/Steroid binding domain	Membrane-associated progesterone receptor component 1 OS=Mus musculus GN=Pgrmc1 PE=1 SV=4
Gene_88128	--	--	--	--	hypothetical protein [Escherichia coli]	--	--
Gene_42032	--	--	--	K12199|1.32163e-22|bmor:732946|Vta1; Vps20-associated 1 homolog (S. cerevisiae); K12199 vacuolar protein sorting-associated protein VTA1 (A)	--	Vta1 like	Vacuolar protein sorting-associated protein VTA1 homolog OS=Bos taurus GN=VTA1 PE=2 SV=1
Gene_32594	[I]	Lipid transport and metabolism	Molecular Function: carboxylic ester hydrolase activity (GO:0052689);;	--	carboxylesterase [Terriglobus sp. TAA 43]	Carboxylesterase family	Esterase E4 OS=Myzus persicae PE=1 SV=1
Gene_43779	[Q]	Secondary metabolites biosynthesis, transport and catabolism	Molecular Function: oxidoreductase activity (GO:0016491);;	K14999|2.62078e-103|bmor:101739293|CYP337A2; cytochrome P450 6B1-like; K14999 cytochrome P450, family 6 [EC:1.14.-.-] (A)	cytochrome P450 [Cotesia sesamiae Mombasa bracovirus]	Cytochrome P450	Cytochrome P450 6B7 OS=Helicoverpa armigera GN=CYP6B7 PE=2 SV=1
Gene_14372	[EF]	--	Molecular Function: catalytic activity (GO:0003824);; Molecular Function: ion binding (GO:0043167);; Biological Process: cellular metabolic process (GO:0044237);; Biological Process: primary metabolic process (GO:0044238);; Biological Process: small molecule metabolic process (GO:0044281);; Biological Process: organonitrogen compound metabolic process (GO:1901564);;	K11540|2.31231e-43|bmor:101742725|CAD protein-like; K11540 carbamoyl-phosphate synthase / aspartate carbamoyltransferase / dihydroorotase [EC:6.3.5.5 2.1.3.2 3.5.2.3] (A)	hypothetical protein LRAMOSA07388 [Lichtheimia ramosa]	Glutamine amidotransferase class-I	CAD protein OS=Homo sapiens GN=CAD PE=1 SV=3
Gene_77693	--	--	--	--	hypothetical protein AB894_15350, partial [Piscirickettsia salmonis LF-89 = ATCC VR-1361]	--	--
Gene_87745	--	--	--	--	hypothetical protein [Escherichia coli]	Endonuclease-reverse transcriptase	Craniofacial development protein 2 OS=Tragulus javanicus GN=CFDP2 PE=2 SV=1
Gene_80545	[QR]	--	--	--	methyltransferase [Synechocystis sp. PCC 7509]	Methyltransferase domain	Methyltransferase-like protein 7B OS=Mus musculus GN=Mettl7b PE=2 SV=2
Gene_50821	--	--	--	K13192|1.10186e-12|bmor:101739423|RNA-binding protein 26-like; K13192 RNA-binding protein 26 (A)	--	--	--
Gene_85578	--	--	--	K08917|8.17404e-155|gmx:100500118|uncharacterized LOC100500118; K08917 light-harvesting complex II chlorophyll a/b binding protein 6 (A)	hypothetical protein [Paenibacillus sp. IHB B 3415]	Chlorophyll A-B binding protein	Chlorophyll a-b binding protein CP24 10A, chloroplastic OS=Solanum lycopersicum GN=CAP10A PE=3 SV=1
Gene_68201	--	--	--	--	--	Codanin-1 C-terminus	Protein disks lost OS=Drosophila melanogaster GN=dlt PE=1 SV=2
Gene_94331	[E]	Amino acid transport and metabolism	Molecular Function: lyase activity (GO:0016829);;	K01759|4.72564e-59|mgp:100550380|GLO1; glyoxalase I; K01759 lactoylglutathione lyase [EC:4.4.1.5] (A)	MULTISPECIES: lactoylglutathione lyase [Alcanivorax]	Glyoxalase/Bleomycin resistance protein/Dioxygenase superfamily	Lactoylglutathione lyase OS=Rattus norvegicus GN=Glo1 PE=1 SV=3
Gene_13326	[I]	Lipid transport and metabolism	Molecular Function: carboxylic ester hydrolase activity (GO:0052689);;	--	para-nitrobenzyl esterase [Bacillus subtilis]	Carboxylesterase family	Juvenile hormone esterase OS=Heliothis virescens PE=1 SV=2
Gene_90590	[O]	Posttranslational modification, protein turnover, chaperones	Molecular Function: oxidoreductase activity (GO:0016491);; Molecular Function: metal ion binding (GO:0046872);;	K07305|1.07874e-31|aag:AaeL_AAEL002620|hypothetical protein; K07305 peptide-methionine (R)-S-oxide reductase [EC:1.8.4.12] (A)	methionine-R-sulfoxide reductase [Chloroherpeton thalassium ATCC 35110]	SelR domain	Methionine-R-sulfoxide reductase B1 OS=Drosophila melanogaster GN=SelR PE=1 SV=3
Gene_96268	[EH]	--	Molecular Function: anthranilate synthase activity (GO:0004049);; Biological Process: biosynthetic process (GO:0009058);;	K01657|3.31059e-50|kom:HR38_16635|anthranilate synthase component I (EC:4.1.3.27); K01657 anthranilate synthase component I [EC:4.1.3.27] (A)	MULTISPECIES: anthranilate synthase component I [Klebsiella]	--	Anthranilate synthase component 1 OS=Salmonella typhimurium (strain LT2 / SGSC1412 / ATCC 700720) GN=trpE PE=1 SV=3
Gene_6694	[I]	Lipid transport and metabolism	Biological Process: metabolic process (GO:0008152);; Molecular Function: oxidoreductase activity (GO:0016491);;	K00232|4.3087e-50|bmor:101746776|peroxisomal acyl-coenzyme A oxidase 3-like; K00232 acyl-CoA oxidase [EC:1.3.3.6] (A)	hypothetical protein GLOINDRAFT_301249 [Rhizophagus irregularis DAOM 181602]	Acyl-CoA dehydrogenase, middle domain	Peroxisomal acyl-coenzyme A oxidase 3 OS=Rattus norvegicus GN=Acox3 PE=1 SV=1
Gene_76540	--	--	--	--	--	Reverse transcriptase (RNA-dependent DNA polymerase)	--
Gene_1078	--	--	--	K09237|1.33556e-72|tca:659978|Ttk; tramtrack; K09237 Cys2His2 zinc finger developmental/cell cycle regulator, other (A)	--	C2H2-type zinc finger	Protein tramtrack, alpha isoform OS=Drosophila melanogaster GN=ttk PE=1 SV=3
Gene_6296	--	--	--	K02331|4.61633e-100|bmor:101746052|DNA polymerase V-like; K02331 DNA polymerase phi [EC:2.7.7.7] (A)	--	--	--
Gene_57622	--	--	--	--	hypothetical protein AB894_15350, partial [Piscirickettsia salmonis LF-89 = ATCC VR-1361]	--	--
Gene_32898	--	--	--	--	--	Zinc finger, C2H2 type	--
Gene_29261	--	--	--	--	innexin-like protein 1 [Campoletis sonorensis ichnovirus]	Innexin	Innexin shaking-B OS=Aedes aegypti GN=shakB PE=3 SV=1
Gene_45764	[E]	Amino acid transport and metabolism	Molecular Function: RNA binding (GO:0003723);; Molecular Function: glutamate 5-kinase activity (GO:0004349);; Molecular Function: ATP binding (GO:0005524);; Cellular Component: cytoplasm (GO:0005737);; Biological Process: phosphorylation (GO:0016310);; Biological Process: L-proline biosynthetic process (GO:0055129);;	K12657|1.051e-31|bmor:101746787|delta-1-pyrroline-5-carboxylate synthase-like; K12657 delta-1-pyrroline-5-carboxylate synthetase [EC:2.7.2.11 1.2.1.41] (A)	hypothetical protein GM42_2295 [actinobacterium acMicro-1]	Amino acid kinase family	Delta-1-pyrroline-5-carboxylate synthase OS=Oryza sativa subsp. japonica GN=P5CS PE=2 SV=2
Gene_88743	--	--	--	--	hypothetical protein [Escherichia coli]	--	RNA-directed DNA polymerase from mobile element jockey OS=Drosophila funebris GN=jockey\pol PE=1 SV=1
Gene_62732	[J]	Translation, ribosomal structure and biogenesis	--	K06927|5.98523e-25|bmor:101741069|diphthine--ammonia ligase-like; K06927 diphthine-ammonia ligase [EC:6.3.1.14] (A)	hypothetical protein I308_01940 [Cryptococcus gattii IND107]	Endoribonuclease L-PSP	RutC family protein PH0854 OS=Pyrococcus horikoshii (strain ATCC 700860 / DSM 12428 / JCM 9974 / NBRC 100139 / OT-3) GN=PH0854 PE=1 SV=2
Gene_90680	--	--	Molecular Function: cation transmembrane transporter activity (GO:0008324);; Cellular Component: membrane (GO:0016020);; Biological Process: single-organism transport (GO:0044765);;	K07300|1.45799e-105|sot:102582937|vacuolar cation/proton exchanger 3-like; K07300 Ca2+:H+ antiporter (A)	hypothetical protein DOTSEDRAFT_71118 [Dothistroma septosporum NZE10]	Sodium/calcium exchanger protein	Vacuolar cation/proton exchanger 1 OS=Arabidopsis thaliana GN=CAX1 PE=1 SV=3
Gene_25326	--	--	--	--	hypothetical protein [Escherichia coli]	--	--
Gene_82616	--	--	--	--	hypothetical protein [Escherichia coli]	--	--
Gene_48378	--	--	--	--	hypothetical protein [Actinomadura flavalba]	--	--
Gene_6476	[R]	General function prediction only	--	--	hypothetical protein COCMIDRAFT_46469, partial [Bipolaris oryzae ATCC 44560]	Ankyrin repeats (many copies)	Kinase D-interacting substrate of 220 kDa OS=Rattus norvegicus GN=Kidins220 PE=1 SV=2
Gene_66747	--	--	--	K14999|1.31294e-59|bmor:100126548|Cyp6ae9, CYP6AE8; cytochrome P450 CYP6AE9; K14999 cytochrome P450, family 6 [EC:1.14.-.-] (A)	cytochrome P450 [Cotesia sesamiae Mombasa bracovirus]	Cytochrome P450	Cytochrome P450 6B4 OS=Papilio glaucus GN=CYP6B4 PE=2 SV=1
Gene_26229	[G]	Carbohydrate transport and metabolism	Molecular Function: glucosamine-6-phosphate deaminase activity (GO:0004342);; Biological Process: N-acetylglucosamine metabolic process (GO:0006044);;	K02564|7.00287e-31|bmor:101746460|glucosamine-6-phosphate isomerase 2-like; K02564 glucosamine-6-phosphate deaminase [EC:3.5.99.6] (A)	glucosamine-6-phosphate isomerase 2 isoform 1 [Lichtheimia corymbifera JMRC:FSU:9682]	--	Glucosamine-6-phosphate isomerase 2 OS=Homo sapiens GN=GNPDA2 PE=1 SV=1
Gene_24760	--	--	--	K04405|2.75572e-65|bmor:101737126|evolutionarily conserved signaling intermediate in Toll pathway, mitochondrial-like; K04405 evolutionarily conserved signaling intermediate in Toll pathway (A)	--	Evolutionarily conserved signalling intermediate in Toll pathway	Evolutionarily conserved signaling intermediate in Toll pathway, mitochondrial OS=Drosophila melanogaster GN=ECSIT PE=1 SV=2
Gene_73017	--	--	--	K10443|1.20912e-71|bmor:101746655|ring canal kelch homolog; K10443 kelch-like protein 2/3 (A)	hypothetical protein, partial [[Clostridium] straminisolvens]	Kelch motif	Ring canal kelch homolog OS=Anopheles stephensi GN=kel PE=2 SV=2
Gene_31359	--	--	--	K15109|3.32496e-177|bmor:101742633|congested-like trachea protein-like; K15109 solute carrier family 25 (mitochondrial carnitine/acylcarnitine transporter), member 20/29 (A)	Putative Solute carrier family 25, member 46 [Rhizopus microsporus]	Mitochondrial carrier protein	Congested-like trachea protein OS=Drosophila melanogaster GN=colt PE=2 SV=1
Gene_67888	--	--	--	--	hypothetical protein [Escherichia coli]	--	--
Gene_2579	[R]	General function prediction only	Molecular Function: GTPase activity (GO:0003924);; Molecular Function: GTP binding (GO:0005525);; Biological Process: GTP catabolic process (GO:0006184);; Biological Process: small GTPase mediated signal transduction (GO:0007264);; Cellular Component: membrane (GO:0016020);;	K07208|1.30179e-20|bmor:100127024|Rheb; ras-related GTP binding protein; K07208 Ras homolog enriched in brain (A)	hypothetical protein H072_5422 [Dactylellina haptotyla CBS 200.50]	Ras family	GTP-binding protein Rheb homolog OS=Drosophila melanogaster GN=Rheb PE=2 SV=1
Gene_37454	--	--	--	K02903|1.15493e-66|bmor:692704|RpL28; ribosomal protein L28 (EC:3.6.5.3); K02903 large subunit ribosomal protein L28e (A)	ribosomal protein L28 [Tilletiaria anomala UBC 951]	Ribosomal L28e protein family	60S ribosomal protein L28 OS=Spodoptera frugiperda GN=RpL28 PE=2 SV=1
Gene_72598	--	--	--	--	hypothetical protein [Butyricimonas synergistica]	Fibronectin type III domain	Twitchin OS=Caenorhabditis elegans GN=unc-22 PE=1 SV=3
Gene_64862	--	--	--	--	--	Trypsin	--
Gene_31401	--	--	--	K14999|7.83384e-74|bmor:101737893|cytochrome P450 6B2-like; K14999 cytochrome P450, family 6 [EC:1.14.-.-] (A)	cytochrome P450 [Cotesia sesamiae Mombasa bracovirus]	Cytochrome P450	Cytochrome P450 6B2 OS=Helicoverpa armigera GN=CYP6B2 PE=2 SV=1
Gene_10851	--	--	--	K11446|1.25936e-23|bmor:101746976|lysine-specific demethylase lid-like; K11446 histone demethylase JARID1 [EC:1.14.11.-] (A)	Lid2 complex component lid2 [Magnaporthe oryzae 70-15]	ARID/BRIGHT DNA binding domain	Lysine-specific demethylase lid OS=Drosophila melanogaster GN=lid PE=1 SV=1
Gene_20014	--	--	--	--	hypothetical protein PSTG_19117, partial [Puccinia striiformis f. sp. tritici PST-78]	Hemocyanin, copper containing domain	Basic juvenile hormone-suppressible protein 2 OS=Trichoplusia ni GN=BJSP-2 PE=1 SV=1
Gene_90840	--	--	--	K05759|4.90026e-27|aga:AgaP_AGAP009861|AGAP009861-PA; K05759 profilin (A)	profilin [Auricularia delicata TFB-10046 SS5]	Profilin	Profilin OS=Bombyx mori PE=2 SV=1
Gene_26372	--	--	--	--	--	Variant SH3 domain	--
Gene_68196	--	--	--	K04374|1.23622e-13|ame:410226|crc, GB19338; cryptocephal; K04374 cyclic AMP-dependent transcription factor ATF-4 (A)	--	bZIP transcription factor	Activating transcription factor of chaperone OS=Bombyx mori GN=ATFC PE=2 SV=1
Gene_85506	--	--	--	--	--	--	Carboxypeptidase O OS=Homo sapiens GN=CPO PE=2 SV=1
Gene_5067	--	--	--	K12349|6.85105e-16|bmor:101744377|neutral ceramidase-like; K12349 neutral ceramidase [EC:3.5.1.23] (A)	hypothetical protein RSOLAG1IB_05779 [Rhizoctonia solani AG-1 IB]	Neutral/alkaline non-lysosomal ceramidase	Neutral ceramidase OS=Danio rerio GN=asah2 PE=1 SV=1
Gene_95254	--	--	--	K17618|7.12209e-114|rcu:RCOM_0290900|hypothetical protein; K17618 ubiquitin-like domain-containing CTD phosphatase 1 [EC:3.1.3.16] (A)	HAD hydrolase, family IIID [Spizellomyces punctatus DAOM BR117]	NLI interacting factor-like phosphatase	Ubiquitin-like domain-containing CTD phosphatase OS=Arabidopsis thaliana GN=At4g06599 PE=2 SV=1
Gene_35138	--	--	Molecular Function: catalytic activity (GO:0003824);;	--	glycoside hydrolase family 31 [Herpetosiphon aurantiacus DSM 785]	Glycosyl hydrolases family 31	Uncharacterized family 31 glucosidase KIAA1161 OS=Homo sapiens GN=KIAA1161 PE=1 SV=2
Gene_22409	--	--	--	K16311|0|bmor:101745721|serine/threonine-protein kinase SIK2-like; K16311 serine/threonine-protein kinase SIK2 [EC:2.7.11.1] (A)	--	--	Serine/threonine-protein kinase SIK2 OS=Mus musculus GN=Sik2 PE=1 SV=1
Gene_82407	[C]	Energy production and conversion	Molecular Function: ATP citrate synthase activity (GO:0003878);; Molecular Function: succinate-CoA ligase (ADP-forming) activity (GO:0004775);; Molecular Function: succinate-CoA ligase (GDP-forming) activity (GO:0004776);; Biological Process: metabolic process (GO:0008152);; Molecular Function: cofactor binding (GO:0048037);;	K01899|1.75527e-29|phu:Phum_PHUM173270|succinyl-CoA ligase subunit alpha, putative (EC:6.2.1.4); K01899 succinyl-CoA synthetase alpha subunit [EC:6.2.1.4 6.2.1.5] (A)	Putative Succinyl-CoA ligase [GDP-forming] subunit alpha [Rhizopus microsporus]	--	Succinyl-CoA ligase [ADP/GDP-forming] subunit alpha, mitochondrial OS=Drosophila melanogaster GN=Scsalpha PE=2 SV=3
Gene_94614	--	--	--	--	hypothetical protein [Escherichia coli]	Endonuclease-reverse transcriptase	Craniofacial development protein 2 OS=Tragulus javanicus GN=CFDP2 PE=2 SV=1
Gene_25744	--	--	--	--	hypothetical protein [Sanguibacteroides justesenii]	Immunoglobulin I-set domain	Titin OS=Drosophila melanogaster GN=sls PE=1 SV=3
Gene_39159	--	--	--	--	Endonuclease/exonuclease/phosphatase, partial [Metarhizium majus ARSEF 297]	Reverse transcriptase (RNA-dependent DNA polymerase)	Putative 115 kDa protein in type-1 retrotransposable element R1DM OS=Drosophila melanogaster GN=R1A1-element\ORF2 PE=3 SV=1
Gene_80324	--	--	--	--	--	--	Protein abrupt OS=Drosophila melanogaster GN=ab PE=1 SV=2
Gene_92448	--	--	--	K14494|2.00764e-123|vvi:100232937|VVGAI1; DELLA protein GAI1; K14494 DELLA protein (A)	hypothetical protein [Sorangium cellulosum]	GRAS domain family	DELLA protein GAI1 OS=Vitis vinifera GN=GAI1 PE=2 SV=1
Gene_11984	--	--	--	--	--	--	Teneurin-a OS=Drosophila melanogaster GN=Ten-a PE=1 SV=2
Gene_96475	--	--	--	--	--	Cystatin domain	--
Gene_89272	[J]	Translation, ribosomal structure and biogenesis	--	K01872|1.97465e-169|mmu:234734|Aars, AI316495, C76919, sti; alanyl-tRNA synthetase (EC:6.1.1.7); K01872 alanyl-tRNA synthetase [EC:6.1.1.7] (A)	hypothetical protein NCAS_0E02290 [Naumovozyma castellii CBS 4309]	tRNA synthetases class II (A)	Alanine--tRNA ligase, cytoplasmic OS=Mus musculus GN=Aars PE=1 SV=1
Gene_92890	--	--	--	--	hypothetical protein [Piscirickettsia salmonis]	--	--
Gene_39446	[LR]	--	--	K12613|2.28801e-72|bmor:101737812|m7GpppN-mRNA hydrolase-like; K12613 mRNA-decapping enzyme subunit 2 [EC:3.6.1.62] (A)	Chain B, The Crystal Structure Of Fission Yeast Mrna Decapping Enzyme Dcp1-Dcp2 Complex	--	m7GpppN-mRNA hydrolase OS=Homo sapiens GN=DCP2 PE=1 SV=2
Gene_14185	--	--	--	K11590|5.06862e-23|bmor:101740016|methyl-CpG-binding domain protein 2-like; K11590 methyl-CpG-binding domain protein 2 (A)	--	C-terminal domain of methyl-CpG binding protein 2 and 3	Methyl-CpG-binding domain protein 3 OS=Mus musculus GN=Mbd3 PE=1 SV=1
Gene_15928	--	--	--	K16606|8.80317e-18|bmor:101735327|leucine-rich repeat-containing protein 49-like; K16606 leucine-rich repeat-containing protein 49 (A)	hypothetical protein AB894_15325, partial [Piscirickettsia salmonis LF-89 = ATCC VR-1361]	--	--
Gene_43915	--	--	--	--	Ankyrin repeat domain protein [Wolbachia endosymbiont of Culex quinquefasciatus JHB]	--	--
Gene_212	--	--	--	--	--	--	Zonadhesin OS=Mus musculus GN=Zan PE=2 SV=1
Gene_95847	--	--	--	K10414|3.29721e-07|bmor:101737776|cytoplasmic dynein 2 heavy chain 1-like; K10414 dynein heavy chain 2, cytosolic (A)	--	--	--
Gene_5538	[LKJ]	--	Molecular Function: nucleotide binding (GO:0000166);; Molecular Function: helicase activity (GO:0004386);;	K12811|1.95149e-35|bmor:101742077|probable ATP-dependent RNA helicase DDX46-like; K12811 ATP-dependent RNA helicase DDX46/PRP5 [EC:3.6.4.13] (A)	p-loop containing nucleoside triphosphatehydrolase protein [Lichtheimia corymbifera JMRC:FSU:9682]	--	Probable ATP-dependent RNA helicase DDX46 OS=Danio rerio GN=ddx46 PE=2 SV=1
Gene_93612	--	--	--	--	hypothetical protein [Escherichia coli]	Reverse transcriptase (RNA-dependent DNA polymerase)	Putative uncharacterized transposon-derived protein F52C9.6 OS=Caenorhabditis elegans GN=F52C9.6 PE=5 SV=1
Gene_92371	--	--	--	--	hypothetical protein [Escherichia coli]	Reverse transcriptase (RNA-dependent DNA polymerase)	--
Gene_41975	--	--	--	--	hypothetical protein [Escherichia coli]	--	--
Gene_20719	--	--	--	--	--	Degradation arginine-rich protein for mis-folding	Mesencephalic astrocyte-derived neurotrophic factor homolog OS=Drosophila pseudoobscura pseudoobscura GN=Manf PE=3 SV=1
Gene_57718	--	--	--	--	hypothetical protein M404DRAFT_131930 [Pisolithus tinctorius Marx 270]	--	--
Gene_68348	--	--	--	--	calmodulin, partial [Curvularia papendorfii]	--	Centrin-1 OS=Mus musculus GN=Cetn1 PE=1 SV=1
Gene_32639	[RTKL]	--	Biological Process: phosphate-containing compound metabolic process (GO:0006796);; Biological Process: primary metabolic process (GO:0044238);; Biological Process: organic substance metabolic process (GO:0071704);;	K17544|5.21431e-29|bmor:101743643|TBC domain-containing protein kinase-like protein-like; K17544 TBC domain-containing protein kinase-like protein (A)	TBCK protein kinase [Mucor circinelloides f. circinelloides 1006PhL]	Protein kinase domain	TBC domain-containing protein kinase-like protein OS=Dictyostelium discoideum GN=tbck PE=3 SV=1
Gene_86375	--	--	--	K10799|2.0118e-08|bmor:101740141|tankyrase-1-like; K10799 tankyrase [EC:2.4.2.30] (A)	--	--	Tankyrase OS=Drosophila melanogaster GN=Tnks PE=1 SV=1
Gene_3957	--	--	--	--	--	--	Voltage-dependent calcium channel type A subunit alpha-1 OS=Drosophila melanogaster GN=cac PE=2 SV=3
Gene_73758	--	--	--	K15117|4.41633e-30|bmor:101740245|solute carrier family 25 member 35-like; K15117 solute carrier family 25, member 34/35 (A)	hypothetical protein PV04_09288 [Capronia semiimmersa]	Mitochondrial carrier protein	Solute carrier family 25 member 35 OS=Mus musculus GN=Slc25a35 PE=2 SV=2
Gene_62030	[LKJ]	--	Molecular Function: RNA binding (GO:0003723);; Molecular Function: ATP-dependent RNA helicase activity (GO:0004004);; Molecular Function: ATP binding (GO:0005524);; Cellular Component: nucleolus (GO:0005730);; Biological Process: rRNA processing (GO:0006364);; Biological Process: ribosomal small subunit biogenesis (GO:0042274);;	K13179|5.33483e-19|cdu:CD36_54370|ATP-dependent RNA helicase, putative (EC:3.6.1.-); K13179 ATP-dependent RNA helicase DDX18/HAS1 [EC:3.6.4.13] (A)	ATP-dependent RNA helicase HAS1 [Rhizophagus irregularis DAOM 197198w]	DEAD/DEAH box helicase	ATP-dependent RNA helicase HAS1 OS=Candida glabrata (strain ATCC 2001 / CBS 138 / JCM 3761 / NBRC 0622 / NRRL Y-65) GN=HAS1 PE=3 SV=1
Gene_91335	--	--	--	--	arginyl aminopeptidase [Pontibacter korlensis]	PA domain	Vacuolar-sorting receptor 3 OS=Arabidopsis thaliana GN=VSR3 PE=2 SV=1
Gene_32588	--	--	--	K01511|1.5003e-08|bmor:101739670|ectonucleoside triphosphate diphosphohydrolase 5-like; K01511 ectonucleoside triphosphate diphosphohydrolase 5/6 [EC:3.6.1.6] (A)	--	--	--
Gene_1098	--	--	--	K04527|5.93448e-16|bmor:692560|InR, Bir; insulin receptor (EC:2.7.10.1); K04527 insulin receptor [EC:2.7.10.1] (A)	--	Fibronectin type III domain	--
Gene_53882	--	--	--	--	polyprotein [Phanerochaete chrysosporium RP-78]	gag-polypeptide of LTR copia-type	--
Gene_66719	--	--	--	--	--	Reverse transcriptase (RNA-dependent DNA polymerase)	--
Gene_82133	--	--	--	K07951|1.70112e-16|bmor:101743361|ADP-ribosylation factor-like protein 6-like; K07951 ADP-ribosylation factor-like protein 6 (A)	--	ADP-ribosylation factor family	ADP-ribosylation factor-like protein 6 OS=Danio rerio GN=arl6 PE=2 SV=1
Gene_10208	--	--	--	--	--	Reverse transcriptase (RNA-dependent DNA polymerase)	--
Gene_57992	--	--	--	--	RHTO0S21e00144g1_1 [Rhodosporidium toruloides]	--	--
Gene_89718	--	--	--	--	--	gag-polypeptide of LTR copia-type	--
Gene_67172	--	--	--	K01101|1.87711e-16|bmor:101741504|phosphoglycolate phosphatase-like; K01101 4-nitrophenyl phosphatase [EC:3.1.3.41] (A)	--	--	--
Gene_47137	[J]	Translation, ribosomal structure and biogenesis	--	K02886|1.16482e-13|dmo:Dmoj_GI13684|GI13684 gene product from transcript GI13684-RA; K02886 large subunit ribosomal protein L2 (A)	--	Ribosomal Proteins L2, C-terminal domain	50S ribosomal protein L2 OS=Pyrococcus horikoshii (strain ATCC 700860 / DSM 12428 / JCM 9974 / NBRC 100139 / OT-3) GN=rpl2 PE=3 SV=1
Gene_85648	--	--	--	K13348|2.02268e-85|bmor:101743379|mpv17-like protein-like; K13348 protein Mpv17 (A)	conserved hypothetical protein [Byssochlamys spectabilis No. 5]	Mpv17 / PMP22 family	Mpv17-like protein OS=Xenopus laevis GN=mpv17l PE=2 SV=1
Gene_40281	--	--	--	--	--	BESS motif	--
Gene_17582	--	--	--	K14309|2.17429e-23|bmor:101742073|nuclear pore complex protein Nup93-like; K14309 nuclear pore complex protein Nup93 (A)	--	Nup93/Nic96	--
Gene_88247	--	--	--	K10224|0|mmu:76267|Fads1, 0710001O03Rik, A930006B21Rik, AI317215, DSD; fatty acid desaturase 1 (EC:1.14.19.-); K10224 fatty acid desaturase 1 (delta-5 desaturase) [EC:1.14.19.-] (A)	Cyb5p [Rhizophagus irregularis DAOM 197198w]	Cytochrome b5-like Heme/Steroid binding domain	Fatty acid desaturase 1 OS=Mus musculus GN=Fads1 PE=2 SV=1
Gene_13338	--	--	--	--	--	Alcohol dehydrogenase transcription factor Myb/SANT-like	--
Gene_88211	--	--	--	--	hypothetical protein PAXRUDRAFT_828329 [Paxillus rubicundulus Ve08.2h10]	--	--
Gene_24784	--	--	--	K00558|1.55568e-18|bmor:692528|Dnmt1, BmDnmt1; DNA cytosine-5 methyltransferase; K00558 DNA (cytosine-5)-methyltransferase 1 [EC:2.1.1.37] (A)	--	--	--
Gene_11386	--	--	--	--	--	High-temperature-induced dauer-formation protein	Protein HID1 OS=Homo sapiens GN=HID1 PE=1 SV=1
Gene_91057	[O]	Posttranslational modification, protein turnover, chaperones	Molecular Function: peroxidase activity (GO:0004601);;	K00432|7.12665e-100|gmx:100306570|uncharacterized LOC100306570; K00432 glutathione peroxidase [EC:1.11.1.9] (A)	glutathione peroxidase [Peptoniphilus sp. oral taxon 375]	Glutathione peroxidase	Probable phospholipid hydroperoxide glutathione peroxidase 6, mitochondrial OS=Arabidopsis thaliana GN=GPX6 PE=2 SV=2
Gene_70308	--	--	--	K01231|5.85937e-13|bmor:101742043|alpha-mannosidase 2-like; K01231 alpha-mannosidase II [EC:3.2.1.114] (A)	--	--	--
Gene_41928	[I]	Lipid transport and metabolism	Molecular Function: biotin carboxylase activity (GO:0004075);; Molecular Function: ATP binding (GO:0005524);; Biological Process: metabolic process (GO:0008152);; Molecular Function: metal ion binding (GO:0046872);;	K01968|3.97187e-24|bmor:101746892|methylcrotonoyl-CoA carboxylase subunit alpha, mitochondrial-like; K01968 3-methylcrotonyl-CoA carboxylase alpha subunit [EC:6.4.1.4] (A)	hypothetical protein CC85DRAFT_242131 [Trichosporon oleaginosus]	Carbamoyl-phosphate synthase L chain, N-terminal domain	Methylcrotonoyl-CoA carboxylase subunit alpha, mitochondrial OS=Homo sapiens GN=MCCC1 PE=1 SV=3
Gene_56013	--	--	--	--	FYVE, beach and WD40-domain-containing protein [Melampsora larici-populina 98AG31]	Beige/BEACH domain	Lysosomal-trafficking regulator OS=Mus musculus GN=Lyst PE=1 SV=1
Gene_519	--	--	--	K17406|6.36117e-29|bmor:101745964|interaptin-like; K17406 small subunit ribosomal protein S27 (A)	--	Mitochondrial 28S ribosomal protein S27	--
Gene_79826	--	--	--	--	--	--	85/88 kDa calcium-independent phospholipase A2 OS=Homo sapiens GN=PLA2G6 PE=1 SV=2
Gene_94793	[NU]	--	Molecular Function: transporter activity (GO:0005215);; Cellular Component: plasma membrane (GO:0005886);; Biological Process: transport (GO:0006810);; Cellular Component: cell outer membrane (GO:0009279);; Cellular Component: integral component of membrane (GO:0016021);;	K07347|1.50317e-106|elp:P12B_c4402|fimD; FimB/FimD fusion; K07347 outer membrane usher protein (A)	fimbrial protein, partial [Klebsiella oxytoca]	Outer membrane usher protein	Outer membrane usher protein FimD OS=Escherichia coli (strain K12) GN=fimD PE=1 SV=2
Gene_87063	--	--	--	--	hypothetical protein [Escherichia coli]	--	--
Gene_39937	--	--	--	--	--	--	Protein unc-13 homolog C OS=Rattus norvegicus GN=Unc13c PE=1 SV=3
Gene_96019	--	--	--	K05641|4.70236e-107|mmu:11303|Abca1, ABC-1, Abc1; ATP-binding cassette, sub-family A (ABC1), member 1; K05641 ATP-binding cassette, subfamily A (ABC1), member 1 (A)	--	--	ATP-binding cassette sub-family A member 1 OS=Mus musculus GN=Abca1 PE=1 SV=4
Gene_51095	[L]	Replication, recombination and repair	--	K10858|0|bmor:101741322|mismatch repair endonuclease PMS2-like; K10858 DNA mismatch repair protein PMS2 (A)	Pms1p [Rhizophagus irregularis DAOM 197198w]	DNA mismatch repair protein, C-terminal domain	Mismatch repair endonuclease PMS2 OS=Homo sapiens GN=PMS2 PE=1 SV=2
Gene_45350	--	--	--	--	hypothetical protein [Piscirickettsia salmonis]	--	--
Gene_3045	--	--	--	K14328|5.54414e-20|bmor:693102|Upf3 regulator of nonsense transcripts-like protein B; K14328 regulator of nonsense transcripts 3 (A)	--	--	--
Gene_79570	--	--	Biological Process: DNA metabolic process (GO:0006259);; Biological Process: single-organism cellular process (GO:0044763);;	--	putative DNA helicase [Cotesia vestalis bracovirus]	PIF1-like helicase	--
Gene_17051	[Z]	Cytoskeleton	--	K10405|0|bmor:100145908|Ncd; kinesin-like protein Ncd; K10405 kinesin family member C1 (A)	hypothetical protein AMAG_10767 [Allomyces macrogynus ATCC 38327]	Kinesin motor domain	Protein claret segregational OS=Drosophila melanogaster GN=ncd PE=1 SV=1
Gene_73019	[V]	Defense mechanisms	Molecular Function: ATP binding (GO:0005524);; Biological Process: ATP catabolic process (GO:0006200);; Cellular Component: integral component of membrane (GO:0016021);; Molecular Function: ATPase activity, coupled to transmembrane movement of substances (GO:0042626);; Biological Process: transmembrane transport (GO:0055085);;	--	ABC metal ion transporter [Colletotrichum gloeosporioides Nara gc5]	--	Multiple drug resistance-associated protein-like transporter 1 OS=Candida albicans (strain SC5314 / ATCC MYA-2876) GN=MLT1 PE=1 SV=1
Gene_89074	--	--	--	--	--	Crustacean cuticle protein repeat	Cuticle protein CP1246 OS=Cancer pagurus PE=1 SV=1
Gene_7266	--	--	--	--	--	--	Organic cation transporter-like protein OS=Drosophila melanogaster GN=Orct2 PE=2 SV=2
Gene_7688	--	--	--	K01196|4.33189e-09|tca:662526|glycogen debranching enzyme; K01196 glycogen debranching enzyme [EC:2.4.1.25 3.2.1.33] (A)	--	central domain of human glycogen debranching enzyme	--
Gene_85795	--	--	--	K10481|2.34083e-11|bmor:101736349|BTB/POZ domain-containing protein 9-like; K10481 BTB/POZ domain-containing protein 9 (A)	--	--	--
Gene_15343	--	--	Molecular Function: catalytic activity (GO:0003824);;	--	hypothetical protein AB894_15350, partial [Piscirickettsia salmonis LF-89 = ATCC VR-1361]	Reverse transcriptase (RNA-dependent DNA polymerase)	RNA-directed DNA polymerase from mobile element jockey OS=Drosophila melanogaster GN=pol PE=1 SV=1
Gene_96604	--	--	--	--	--	Chorion protein	Chorion class A protein Ld2/Ld41 OS=Lymantria dispar PE=2 SV=1
Gene_82308	--	--	--	--	hypothetical protein NCU08701 [Neurospora crassa OR74A]	--	--
Gene_10920	--	--	--	--	hypothetical protein TH68_07325, partial [Candidatus Synechococcus spongiarum 142]	Leucine rich repeat	Leucine-rich repeat transmembrane neuronal protein 2 OS=Rattus norvegicus GN=Lrrtm2 PE=1 SV=1
Gene_65992	--	--	--	K18190|9.10113e-60|bmor:101745283|uncharacterized LOC101745283; K18190 FAST kinase domain-containing protein 2 (A)	--	--	--
Gene_73593	--	--	--	--	hypothetical protein [Piscirickettsia salmonis]	--	--
Gene_65700	--	--	--	K01537|2.57132e-32|bmor:101743471|calcium-transporting ATPase type 2C member 1-like; K01537 Ca2+-transporting ATPase [EC:3.6.3.8] (A)	--	Putative hydrolase of sodium-potassium ATPase alpha subunit	--
Gene_79962	--	--	--	--	hypothetical protein [Piscirickettsia salmonis]	Reverse transcriptase (RNA-dependent DNA polymerase)	--
Gene_70375	[IQR]	--	--	--	MULTISPECIES: SDR family oxidoreductase [Bacillus]	short chain dehydrogenase	3-oxoacyl-[acyl-carrier-protein] reductase FabG OS=Bacillus subtilis (strain 168) GN=fabG PE=3 SV=3
Gene_12281	--	--	--	K14616|0|bmor:101745891|cubilin-like; K14616 cubilin (A)	hypothetical protein AMS26_13590 [Bacteroides sp. SM23_62]	CUB domain	Cubilin OS=Rattus norvegicus GN=Cubn PE=1 SV=2
Gene_86826	--	--	--	--	--	Endonuclease-reverse transcriptase	--
Gene_77310	--	--	Molecular Function: catalytic activity (GO:0003824);; Molecular Function: organic cyclic compound binding (GO:0097159);; Molecular Function: heterocyclic compound binding (GO:1901363);;	--	hypothetical protein LELG_04496 [Lodderomyces elongisporus NRRL YB-4239]	--	--
Gene_10330	--	--	--	--	hypothetical protein [Escherichia coli]	--	--
Gene_92744	--	--	--	--	piggybac-derived 2 (agap012114-pa) [Nosema apis BRL 01]	Transposase IS4	--
Gene_66648	--	--	--	K11886|1.26949e-13|bmor:101744844|proteasome-associated protein ECM29 homolog; K11886 proteasome component ECM29 (A)	--	--	--
Gene_71262	--	--	--	K17540|1.40337e-38|bmor:101744858|uncharacterized LOC101744858; K17540 inactive serine/threonine-protein kinase TEX14 (A)	--	--	--
Gene_82100	--	--	--	K08836|1.52522e-27|bmor:101740283|STE20-like serine/threonine-protein kinase-like; K08836 STE20-like kinase [EC:2.7.11.1] (A)	--	Polo kinase kinase	--
Gene_22927	--	--	--	K07376|6.38485e-103|bmor:692605|PKG-I, PKG-II; protein kinase, cGMP-dependent, type I (EC:2.7.11.1); K07376 protein kinase, cGMP-dependent [EC:2.7.11.12] (A)	--	--	cGMP-dependent protein kinase 1 OS=Bos taurus GN=PRKG1 PE=1 SV=2
Gene_29091	--	--	--	--	--	Adaptor complexes medium subunit family	Protein stoned-B OS=Drosophila melanogaster GN=stnB PE=1 SV=4
Gene_85968	--	--	--	K10595|2.70716e-46|bmor:101738581|probable E3 ubiquitin-protein ligase HERC2-like; K10595 E3 ubiquitin-protein ligase HERC2 [EC:6.3.2.19] (A)	hypothetical protein [Escherichia coli]	Reverse transcriptase (RNA-dependent DNA polymerase)	Probable RNA-directed DNA polymerase from transposon X-element OS=Drosophila melanogaster GN=X-element\ORF2 PE=3 SV=1
Gene_44778	--	--	--	K18437|6.65349e-14|bmor:101737283|high affinity cAMP-specific and IBMX-insensitive 3',5'-cyclic phosphodiesterase 8B-like; K18437 high affinity cAMP-specific and IBMX-insensitive 3',5'-cyclic phosphodiesterase 8 [EC:3.1.4.53] (A)	--	--	--
Gene_68305	--	--	--	K01940|5.31548e-10|bmor:101737917|argininosuccinate synthase-like; K01940 argininosuccinate synthase [EC:6.3.4.5] (A)	--	--	Argininosuccinate synthase OS=Gallus gallus GN=ASS1 PE=2 SV=1
Gene_51269	[E]	Amino acid transport and metabolism	Molecular Function: cystathionine beta-synthase activity (GO:0004122);; Molecular Function: cysteine synthase activity (GO:0004124);; Cellular Component: cytoplasm (GO:0005737);; Biological Process: cysteine biosynthetic process from serine (GO:0006535);; Molecular Function: transferase activity (GO:0016740);; Biological Process: cysteine biosynthetic process via cystathionine (GO:0019343);; Mole…	K01697|9.14926e-18|pfp:PFL1_03988|hypothetical protein; K01697 cystathionine beta-synthase [EC:4.2.1.22] (A)	cystathionine beta-synthase [Ceraceosorus bombacis]	--	Cystathionine beta-synthase OS=Saccharomyces cerevisiae (strain ATCC 204508 / S288c) GN=CYS4 PE=1 SV=1
Gene_45946	[TDBLU]	--	Molecular Function: binding (GO:0005488);; Molecular Function: transferase activity, transferring phosphorus-containing groups (GO:0016772);;	K07203|8.36773e-34|bmor:100431180|TOR2; target of rapamycin isoform 2; K07203 FKBP12-rapamycin complex-associated protein (A)	atypical/PIKK/FRAP protein kinase Tor1 [Schizosaccharomyces cryophilus OY26]	--	Target of rapamycin OS=Drosophila melanogaster GN=Tor PE=1 SV=1
Gene_47418	--	--	--	K15004|1.8323e-15|bmor:101736730|CYP333A2; cytochrome P450 CYP12A2-like; K15004 cytochrome P450, family 12 [EC:1.14.-.-] (A)	--	--	Probable cytochrome P450 301a1, mitochondrial OS=Drosophila melanogaster GN=Cyp301a1 PE=2 SV=1
Gene_78142	--	--	--	--	--	--	Headcase protein OS=Drosophila melanogaster GN=hdc PE=1 SV=2
Gene_80437	--	--	--	--	hypothetical protein AB894_15350, partial [Piscirickettsia salmonis LF-89 = ATCC VR-1361]	Reverse transcriptase (RNA-dependent DNA polymerase)	Probable RNA-directed DNA polymerase from transposon X-element OS=Drosophila melanogaster GN=X-element\ORF2 PE=3 SV=1
Gene_3760	--	--	--	K04153|9.02029e-177|bmor:693054|Ser-4; serotonin receptor 4; K04153 5-hydroxytryptamine receptor 1 (A)	--	7 transmembrane receptor (rhodopsin family)	5-hydroxytryptamine receptor OS=Bombyx mori PE=2 SV=1
Gene_57676	[BQ]	--	Cellular Component: nucleus (GO:0005634);; Biological Process: regulation of transcription, DNA-templated (GO:0006355);; Molecular Function: NAD-dependent histone deacetylase activity (H3-K14 specific) (GO:0032041);; Molecular Function: NAD-dependent histone deacetylase activity (H3-K9 specific) (GO:0046969);; Molecular Function: NAD-dependent histone deacetylase activity (H4-K16 specific) (GO:00…	K06067|5.19885e-31|oaa:100081366|uncharacterized LOC100081366; K06067 histone deacetylase 1/2 [EC:3.5.1.98] (A)	hypothetical protein AURDEDRAFT_109783 [Auricularia delicata TFB-10046 SS5]	Histone deacetylase domain	Histone deacetylase Rpd3 OS=Drosophila melanogaster GN=Rpd3 PE=1 SV=2
Gene_85325	[O]	Posttranslational modification, protein turnover, chaperones	Molecular Function: endopeptidase activity (GO:0004175);; Cellular Component: proteasome core complex (GO:0005839);; Biological Process: proteolysis involved in cellular protein catabolic process (GO:0051603);;	K02730|2.82084e-136|aag:AaeL_AAEL009898|proteasome subunit alpha type; K02730 20S proteasome subunit alpha 1 [EC:3.4.25.1] (A)	proteasome subunit alpha type-6 [Lichtheimia corymbifera JMRC:FSU:9682]	Proteasome subunit	Proteasome subunit alpha type-6 OS=Mus musculus GN=Psma6 PE=1 SV=1
Gene_9457	--	--	--	K04662|0|bmor:100270781|Dpp; decapentaplegic; K04662 bone morphogenetic protein 2/4 (A)	--	Transforming growth factor beta like domain	Protein decapentaplegic OS=Drosophila melanogaster GN=dpp PE=1 SV=2
Gene_33580	--	--	--	K00281|8.82867e-21|bmor:101736065|glycine dehydrogenase [decarboxylating], mitochondrial-like; K00281 glycine dehydrogenase [EC:1.4.4.2] (A)	--	Glycine cleavage system P-protein	--
Gene_5620	--	--	--	--	hypothetical protein AB894_15350, partial [Piscirickettsia salmonis LF-89 = ATCC VR-1361]	--	--
Gene_76650	--	--	--	--	Pol protein [Wolbachia endosymbiont of Drosophila ananassae]	Reverse transcriptase (RNA-dependent DNA polymerase)	RNA-directed DNA polymerase from mobile element jockey OS=Drosophila melanogaster GN=pol PE=1 SV=1
Gene_92576	--	--	--	--	hypothetical protein [Piscirickettsia salmonis]	--	--
Gene_6831	--	--	--	--	--	Immunoglobulin I-set domain	Twitchin OS=Caenorhabditis elegans GN=unc-22 PE=1 SV=3
Gene_57276	--	--	--	--	hypothetical protein [Escherichia coli]	Reverse transcriptase (RNA-dependent DNA polymerase)	Putative uncharacterized transposon-derived protein F52C9.6 OS=Caenorhabditis elegans GN=F52C9.6 PE=5 SV=1
Gene_76845	--	--	--	K05699|6.0839e-25|bmor:101742794|alpha-actinin, sarcomeric-like; K05699 actinin alpha (A)	--	Spectrin repeat	Alpha-actinin, sarcomeric OS=Drosophila melanogaster GN=Actn PE=1 SV=2
Gene_52106	--	--	--	K18809|2.35731e-07|bmor:101736405|uncharacterized LOC101736405; K18809 protein toll (A)	--	--	--
Gene_19198	--	--	--	K15294|7.74639e-08|bmor:101745011|complexin-like; K15294 complexin-1/2 (A)	--	Synaphin protein	--
Gene_96425	--	--	--	--	hypothetical protein PSTG_17601, partial [Puccinia striiformis f. sp. tritici PST-78]	Associated with zinc fingers	Nucleic-acid-binding protein from transposon X-element OS=Drosophila melanogaster GN=ORF1 PE=3 SV=1
Gene_15314	--	--	--	--	colicin import membrane protein [[Haemophilus] parasuis]	--	Zinc finger CCCH domain-containing protein 10 OS=Mus musculus GN=Zc3h10 PE=2 SV=1
Gene_37845	--	--	--	K14550|1.22934e-29|bmor:101739183|HEAT repeat-containing protein 1-like; K14550 U3 small nucleolar RNA-associated protein 10 (A)	hypothetical protein HMPREF1544_10326 [Mucor circinelloides f. circinelloides 1006PhL]	--	HEAT repeat-containing protein 1 homolog OS=Drosophila melanogaster GN=l(2)k09022 PE=2 SV=2
Gene_77564	--	--	--	--	--	--	Putative uncharacterized protein FLJ37770 OS=Homo sapiens PE=5 SV=1
Gene_92860	[Q]	Secondary metabolites biosynthesis, transport and catabolism	Molecular Function: catalytic activity (GO:0003824);;	K00471|1.50575e-141|mmu:170442|Bbox1, AI874739; butyrobetaine (gamma), 2-oxoglutarate dioxygenase 1 (gamma-butyrobetaine hydroxylase) (EC:1.14.11.1); K00471 gamma-butyrobetaine dioxygenase [EC:1.14.11.1] (A)	gamma-butyrobetaine dioxygenase [Pseudomonas oryzihabitans]	Taurine catabolism dioxygenase TauD, TfdA family	Gamma-butyrobetaine dioxygenase OS=Mus musculus GN=Bbox1 PE=2 SV=1
Gene_53388	--	--	--	--	hypothetical protein [Streptomyces pluripotens]	--	--
Gene_93605	--	--	--	--	hypothetical protein [Piscirickettsia salmonis]	--	--
Gene_84997	--	--	--	--	--	Beta/Gamma crystallin	--
Gene_24606	--	--	--	--	hypothetical protein [Escherichia coli]	DDE superfamily endonuclease	Transposable element Tc1 transposase OS=Caenorhabditis elegans GN=tc1a PE=3 SV=1
Gene_38540	--	--	Molecular Function: hydrolase activity (GO:0016787);;	K01312|3.51542e-31|bmor:101738495|trypsin, alkaline A-like; K01312 trypsin [EC:3.4.21.4] (A)	hypothetical protein [Desulfonatronovibrio magnus]	Trypsin	Trypsin, alkaline B OS=Manduca sexta PE=2 SV=1
Gene_69140	--	--	--	K09560|3.47944e-11|hmg:100201029|hsc70-interacting protein-like; K09560 suppressor of tumorigenicity protein 13 (A)	--	--	Hsc70-interacting protein OS=Gallus gallus GN=ST13 PE=2 SV=1
Gene_24249	--	--	--	K15293|7.44356e-30|bmor:101743696|protein unc-13 homolog A-like; K15293 protein unc-13 (A)	--	Domain of Unknown Function (DUF1041)	Protein unc-13 homolog B OS=Homo sapiens GN=UNC13B PE=1 SV=2
Gene_57273	--	--	Molecular Function: catalytic activity (GO:0003824);;	K13356|5.64e-27|bmor:101744406|putative fatty acyl-CoA reductase CG5065-like; K13356 fatty acyl-CoA reductase [EC:1.2.1.-] (A)	male sterility domain-containing protein [Desulfatibacillum alkenivorans]	Male sterility protein	Putative fatty acyl-CoA reductase CG5065 OS=Drosophila melanogaster GN=CG5065 PE=3 SV=1
Gene_72603	[IQR]	--	--	--	SDR family oxidoreductase [Pyrinomonas methylaliphatogenes]	Enoyl-(Acyl carrier protein) reductase	Uncharacterized oxidoreductase TM_0325 OS=Thermotoga maritima (strain ATCC 43589 / MSB8 / DSM 3109 / JCM 10099) GN=TM_0325 PE=3 SV=1
Gene_78480	--	--	--	--	ARM repeat-containing protein [Punctularia strigosozonata HHB-11173 SS5]	--	Translational activator GCN1 OS=Homo sapiens GN=GCN1L1 PE=1 SV=6
Gene_81665	--	--	--	K09420|8.32867e-08|dpo:Dpse_GA21500|GA21500 gene product from transcript GA21500-RA; K09420 myb proto-oncogene protein (A)	--	C-myb, C-terminal	--
Gene_28171	--	--	--	K15369|1.26431e-26|bmor:101746553|trafficking kinesin-binding protein milt-like; K15369 trafficking kinesin-binding protein 1 (A)	--	HAP1 N-terminal conserved region	--
Gene_42443	[R]	General function prediction only	Molecular Function: methyltransferase activity (GO:0008168);; Biological Process: methylation (GO:0032259);; Cellular Component: intracellular organelle (GO:0043229);; Biological Process: primary metabolic process (GO:0044238);; Biological Process: cellular macromolecule metabolic process (GO:0044260);;	K11423|1.63172e-59|bmor:101738271|histone-lysine N-methyltransferase SETD2-like; K11423 histone-lysine N-methyltransferase SETD2 [EC:2.1.1.43] (A)	hypothetical protein AMAG_20233, partial [Allomyces macrogynus ATCC 38327]	SET domain	Probable histone-lysine N-methyltransferase CG1716 OS=Drosophila melanogaster GN=Set2 PE=1 SV=2
Gene_56397	--	--	--	K10086|1.33362e-42|bmor:101740377|ER degradation-enhancing alpha-mannosidase-like protein 3-like; K10086 ER degradation enhancer, mannosidase alpha-like 3 (A)	Mnl1p [Rhizophagus irregularis DAOM 197198w]	Glycosyl hydrolase family 47	ER degradation-enhancing alpha-mannosidase-like protein 3 OS=Xenopus laevis GN=edem3 PE=2 SV=2
Gene_25741	[R]	General function prediction only	Molecular Function: nucleotide binding (GO:0000166);;	K04393|1.81837e-35|bmor:101742319|cdc42 homolog; K04393 cell division control protein 42 (A)	hypothetical protein AGABI2DRAFT_134270 [Agaricus bisporus var. bisporus H97]	Ras family	Cdc42 homolog OS=Drosophila melanogaster GN=Cdc42 PE=1 SV=1
Gene_95843	--	--	--	--	hypothetical protein [Escherichia coli]	Reverse transcriptase (RNA-dependent DNA polymerase)	Retrovirus-related Pol polyprotein from type-1 retrotransposable element R2 (Fragment) OS=Nasonia vitripennis PE=3 SV=2
Gene_7466	--	--	--	--	--	--	Putative uncharacterized protein FLJ37770 OS=Homo sapiens PE=5 SV=1
Gene_8942	--	--	--	--	hypothetical protein MPER_04937 [Moniliophthora perniciosa FA553]	--	NFX1-type zinc finger-containing protein 1 OS=Homo sapiens GN=ZNFX1 PE=1 SV=2
Gene_39377	[LKJ]	--	Molecular Function: hydrolase activity (GO:0016787);; Molecular Function: organic cyclic compound binding (GO:0097159);; Molecular Function: heterocyclic compound binding (GO:1901363);;	K12823|4.38645e-20|bmor:101746121|probable ATP-dependent RNA helicase DDX17-like; K12823 ATP-dependent RNA helicase DDX5/DBP2 [EC:3.6.4.13] (A)	hypothetical protein FOMMEDRAFT_86959 [Fomitiporia mediterranea MF3/22]	--	ATP-dependent RNA helicase dbp2 OS=Schizosaccharomyces pombe (strain 972 / ATCC 24843) GN=dbp2 PE=2 SV=2
Gene_67880	--	--	--	K11446|4.40212e-23|bmor:101746976|lysine-specific demethylase lid-like; K11446 histone demethylase JARID1 [EC:1.14.11.-] (A)	--	--	--
Gene_50951	--	--	Cellular Component: photosystem II (GO:0009523);; Cellular Component: chloroplast thylakoid membrane (GO:0009535);; Biological Process: photosynthetic electron transport chain (GO:0009767);; Cellular Component: integral component of membrane (GO:0016021);; Molecular Function: chlorophyll binding (GO:0016168);; Biological Process: protein-chromophore linkage (GO:0018298);;	K02704|0|sly:101259972|	photosystem II CP47 chlorophyll apoprotein [Staphylococcus aureus]	Photosystem II protein	Photosystem II CP47 reaction center protein OS=Ipomoea purpurea GN=psbB PE=3 SV=1
Gene_1155	[C]	Energy production and conversion	--	K06072|2.78535e-33|bmor:100188970|Dohh; deoxyhypusine hydroxylase/monooxygenase (EC:1.14.99.29); K06072 deoxyhypusine monooxygenase [EC:1.14.99.29] (A)	Similar to Deoxyhypusine hydroxylase; acc. no. Q6CHJ7 [Pyronema omphalodes CBS 100304]	--	Deoxyhypusine hydroxylase OS=Homo sapiens GN=DOHH PE=1 SV=1
Gene_83563	--	--	--	--	hypothetical protein GLOINDRAFT_305341 [Rhizophagus irregularis DAOM 181602]	Hemocyanin, copper containing domain	Hemocyanin subunit 2 OS=Carcinus aestuarii PE=1 SV=1
Gene_59554	--	--	--	K00962|3.53292e-11|bmor:101735544|polyribonucleotide nucleotidyltransferase 1, mitochondrial-like; K00962 polyribonucleotide nucleotidyltransferase [EC:2.7.7.8] (A)	--	--	--
Gene_54381	--	--	--	K10770|2.77607e-44|bmor:101736667|alkylated DNA repair protein alkB homolog 8-like; K10770 alkylated DNA repair protein alkB homolog 8 [EC:1.14.11.- 2.1.1.229] (A)	hypothetical protein [Parasitella parasitica]	--	Alkylated DNA repair protein alkB homolog 8 OS=Xenopus tropicalis GN=alkbh8 PE=2 SV=2
Gene_84750	--	--	--	--	kh domain-containing protein [Lichtheimia corymbifera JMRC:FSU:9682]	KH domain	Vigilin OS=Homo sapiens GN=HDLBP PE=1 SV=2
Gene_18383	--	--	--	--	hypothetical protein [Piscirickettsia salmonis]	--	--
Gene_27504	--	--	--	K12485|4.43117e-13|bmor:101737965|rab11 family-interacting protein 4A-like; K12485 Rab11 family-interacting protein 3/4 (A)	--	--	--
Gene_4090	--	--	--	--	--	Alcohol dehydrogenase transcription factor Myb/SANT-like	--
Gene_49820	[L]	Replication, recombination and repair	Molecular Function: organic cyclic compound binding (GO:0097159);; Molecular Function: heterocyclic compound binding (GO:1901363);;	K02320|0|bmor:101743300|DNA polymerase alpha catalytic subunit-like; K02320 DNA polymerase alpha subunit A [EC:2.7.7.7] (A)	hypothetical protein MVEG_08260 [Mortierella verticillata NRRL 6337]	DNA polymerase family B	DNA polymerase alpha catalytic subunit OS=Drosophila melanogaster GN=DNApol-alpha180 PE=1 SV=2
Gene_16850	--	--	--	--	--	Insect cuticle protein	Larval cuticle protein 16/17 OS=Manduca sexta GN=LCP16/17 PE=2 SV=1
Gene_64981	--	--	--	--	hypothetical protein [Escherichia coli]	--	--
Gene_93288	--	--	--	K09372|8.42424e-41|bmor:101739274|LIM/homeobox protein Lhx1-like; K09372 LIM homeobox protein 1 (A)	--	Homeobox domain	LIM/homeobox protein Lhx1 OS=Homo sapiens GN=LHX1 PE=1 SV=2
Gene_44237	--	--	--	--	--	Insect cuticle protein	Cuticle protein OS=Anopheles gambiae GN=Ccp84Ab PE=2 SV=3
Gene_83601	--	--	--	--	--	--	Uncharacterized 50 kDa protein in type I retrotransposable element R1DM OS=Drosophila melanogaster GN=R1A1-element\ORF1 PE=3 SV=1
Gene_68867	--	--	Molecular Function: protein domain specific binding (GO:0019904);;	K16197|3.53785e-162|ame:102655329|14-3-3 protein zeta-like; K16197 14-3-3 protein beta/theta/zeta (A)	14-3-3 family protein epsilon [Spizellomyces punctatus DAOM BR117]	14-3-3 protein	14-3-3 protein zeta OS=Bombyx mori GN=14-3-3zeta PE=2 SV=2
Gene_74056	--	--	--	K11757|1.3663e-13|bmor:101739097|protein polybromo-1-like; K11757 protein polybromo-1 (A)	--	Bromodomain	--
Gene_82662	--	--	--	--	hypothetical protein [Escherichia coli]	--	--
Gene_75169	[J]	Translation, ribosomal structure and biogenesis	--	K01875|1.00451e-31|bmor:101743384|serine--tRNA ligase, cytoplasmic-like; K01875 seryl-tRNA synthetase [EC:6.1.1.11] (A)	serine-tRNA ligase [Allomyces macrogynus ATCC 38327]	--	Serine--tRNA ligase, cytoplasmic OS=Bos taurus GN=SARS PE=2 SV=3
Gene_20086	--	--	--	--	--	Lipase	Pancreatic lipase-related protein 2 OS=Rattus norvegicus GN=Pnliprp2 PE=1 SV=1
Gene_68259	--	--	--	--	hypothetical protein [Piscirickettsia salmonis]	--	--
Gene_94592	--	--	--	--	--	--	Eukaryotic translation initiation factor 4 gamma 1 OS=Mus musculus GN=Eif4g1 PE=1 SV=1
Gene_73417	--	--	--	--	hypothetical protein [Piscirickettsia salmonis]	--	--
Gene_47321	--	--	--	--	hypothetical protein [Escherichia coli]	--	--
Gene_31764	[L]	Replication, recombination and repair	Molecular Function: binding (GO:0005488);; Biological Process: macromolecule metabolic process (GO:0043170);; Biological Process: primary metabolic process (GO:0044238);;	--	hypothetical protein AB894_15365, partial [Piscirickettsia salmonis LF-89 = ATCC VR-1361]	--	Retrovirus-related Pol polyprotein from transposon 297 OS=Drosophila melanogaster GN=pol PE=3 SV=1
Gene_63240	--	--	--	--	--	Fibronectin type III domain	Twitchin OS=Caenorhabditis elegans GN=unc-22 PE=1 SV=3
Gene_91024	--	--	--	--	--	--	Probable RNA-directed DNA polymerase from transposon BS OS=Drosophila melanogaster GN=RTase PE=2 SV=1
Gene_54834	--	--	--	--	hypothetical protein AB894_15350, partial [Piscirickettsia salmonis LF-89 = ATCC VR-1361]	--	--
Gene_90598	--	--	--	K08703|2.56257e-20|bmor:101742160|steroid hormone receptor ERR2-like; K08703 estrogen-related receptor ERR (A)	--	--	--
Gene_57493	--	--	--	K04716|8.18717e-35|aag:AaeL_AAEL010728|sphingosine-1-phosphate phosphohydrolase; K04716 sphingosine-1-phosphate phosphatase 1 [EC:3.1.3.-] (A)	--	--	Sphingosine-1-phosphate phosphatase 1 OS=Mus musculus GN=Sgpp1 PE=1 SV=1
Gene_50415	--	--	--	K16606|8.46338e-44|bmor:101735327|leucine-rich repeat-containing protein 49-like; K16606 leucine-rich repeat-containing protein 49 (A)	hypothetical protein [Escherichia coli]	--	--
Gene_41046	--	--	--	K11651|2.65637e-12|bmor:101741792|SWI/SNF-related matrix-associated actin-dependent regulator of chromatin subfamily E member 1-like; K11651 SWI/SNF-related matrix-associated actin-dependent regulator of chromatin subfamily E, member 1 (A)	--	--	--
Gene_82469	--	--	--	K11493|3.78614e-09|bmor:101742720|regulator of chromosome condensation-like; K11493 regulator of chromosome condensation (A)	--	--	--
Gene_62889	--	--	--	--	hypothetical protein [Piscirickettsia salmonis]	--	--
Gene_82116	--	--	--	K14686|9.09174e-60|bmor:692872|high-affinity copper uptake protein 1; K14686 solute carrier family 31 (copper transporter), member 1 (A)	hypothetical protein [Candida glabrata CBS 138]	Ctr copper transporter family	High affinity copper uptake protein 1 OS=Homo sapiens GN=SLC31A1 PE=1 SV=1
Gene_37451	--	--	--	--	hypothetical protein NAPIS_ORF01452 [Nosema apis BRL 01]	Reverse transcriptase (RNA-dependent DNA polymerase)	Retrovirus-related Pol polyprotein from type-1 retrotransposable element R2 (Fragment) OS=Popillia japonica PE=3 SV=1
Gene_81629	--	--	--	K16606|6.32594e-08|bmor:101735327|leucine-rich repeat-containing protein 49-like; K16606 leucine-rich repeat-containing protein 49 (A)	hypothetical protein [Escherichia coli]	--	--
Gene_246	--	--	--	K10151|5.67528e-38|bmor:100862781|cycD; cyclin D; K10151 cyclin D2 (A)	--	--	--
Gene_42215	--	--	--	--	--	Reverse transcriptase (RNA-dependent DNA polymerase)	--
Gene_85147	--	--	--	--	hypothetical protein [Pseudomonas stutzeri]	Reverse transcriptase (RNA-dependent DNA polymerase)	--
Gene_84309	--	--	--	K16307|9.31103e-08|bmor:101746513|serine/threonine-protein kinase Genghis Khan-like; K16307 serine/threonine-protein kinase MRCK [EC:2.7.11.1] (A)	--	--	--
Gene_44072	--	--	--	--	--	Zinc carboxypeptidase	--
Gene_34572	--	--	--	--	--	--	Alpha-catulin OS=Pongo abelii GN=CTNNAL1 PE=2 SV=1
Gene_50904	--	--	--	--	hypothetical protein [Escherichia coli]	--	--
Gene_32941	--	--	--	--	hypothetical protein [Escherichia coli]	--	--
Gene_45726	--	--	--	--	--	Domain of unknown function (DUF4505)	UPF0598 protein C8orf82 OS=Homo sapiens GN=C8orf82 PE=1 SV=2
Gene_34554	--	--	--	--	--	Sodium:neurotransmitter symporter family	Sodium- and chloride-dependent GABA transporter 1 OS=Rattus norvegicus GN=Slc6a1 PE=1 SV=1
Gene_9952	[R]	General function prediction only	--	K14549|1.24e-18|bmor:101746348|U3 small nucleolar RNA-associated protein 15 homolog; K14549 U3 small nucleolar RNA-associated protein 15 (A)	hypothetical protein SPPG_05523 [Spizellomyces punctatus DAOM BR117]	--	U3 small nucleolar RNA-associated protein 15 homolog OS=Xenopus tropicalis GN=utp15 PE=2 SV=1
Gene_48894	--	--	Molecular Function: DNA binding (GO:0003677);; Biological Process: embryo development ending in birth or egg hatching (GO:0009792);; Biological Process: regulation of transcription from RNA polymerase II promoter involved in ventral spinal cord interneuron specification (GO:0021913);; Biological Process: positive regulation of transcription from RNA polymerase II promoter (GO:0045944);;	K09301|7.46829e-73|bmor:101736164|homeobox protein Hox-A1-like; K09301 homeobox protein HoxA/B/D1 (A)	homeo box gene	Homeobox domain	Homeobox protein Hox-A1 (Fragment) OS=Xenopus laevis GN=hoxa1 PE=2 SV=1
Gene_87622	--	--	--	K07369|2.64825e-19|bmor:101746834|uncharacterized LOC101746834; K07369 mucosa-associated lymphoid tissue lymphoma translocation protein 1 [EC:3.4.22.-] (A)	--	--	--
Gene_34211	--	--	--	--	piggybac-derived 2 (agap012114-pa) [Nosema apis BRL 01]	Transposase IS4	PiggyBac transposable element-derived protein 4 OS=Homo sapiens GN=PGBD4 PE=2 SV=3
Gene_91567	--	--	--	K13098|7.57386e-33|aga:AgaP_AGAP001645|AGAP001645-PA; K13098 RNA-binding protein FUS (A)	hypothetical protein SPPG_09570, partial [Spizellomyces punctatus DAOM BR117]	RNA recognition motif. (a.k.a. RRM, RBD, or RNP domain)	RNA-binding protein cabeza OS=Drosophila melanogaster GN=caz PE=2 SV=2
Gene_80248	--	--	Biological Process: DNA metabolic process (GO:0006259);;	--	putative DNA helicase [Cotesia vestalis bracovirus]	PIF1-like helicase	--
Gene_86155	[I]	Lipid transport and metabolism	--	--	hypothetical protein SPPG_00251 [Spizellomyces punctatus DAOM BR117]	Enoyl-CoA hydratase/isomerase family	Enoyl-CoA hydratase domain-containing protein 2, mitochondrial OS=Mus musculus GN=Echdc2 PE=1 SV=2
Gene_85597	[R]	General function prediction only	--	K11801|0|mmu:28199|Dcaf11, 0710008A13Rik, C76035, D14Ucla1, Dacf11, GLO14, Wdr23; DDB1 and CUL4 associated factor 11; K11801 WD repeat-containing protein 23 (A)	hypothetical protein GLOINDRAFT_275503 [Rhizophagus irregularis DAOM 181602]	WD domain, G-beta repeat	DDB1- and CUL4-associated factor 11 OS=Mus musculus GN=Dcaf11 PE=1 SV=1
Gene_44426	--	--	--	--	hypothetical protein [Piscirickettsia salmonis]	--	--
Gene_63673	--	--	--	K05317|2.88997e-30|dya:Dyak_GE12954|GE12954 gene product from transcript GE12954-RA; K05317 voltage-dependent calcium channel beta, invertebrate (A)	--	Guanylate kinase	Voltage-dependent L-type calcium channel subunit beta-2 OS=Oryctolagus cuniculus GN=CACNB2 PE=1 SV=1
Gene_70389	--	--	--	K11651|1.22995e-13|bmor:101741792|SWI/SNF-related matrix-associated actin-dependent regulator of chromatin subfamily E member 1-like; K11651 SWI/SNF-related matrix-associated actin-dependent regulator of chromatin subfamily E, member 1 (A)	--	--	SWI/SNF-related matrix-associated actin-dependent regulator of chromatin subfamily E member 1 OS=Homo sapiens GN=SMARCE1 PE=1 SV=2
Gene_18191	--	--	--	K04547|1.04191e-16|tca:660827|guanine nucleotide-binding protein subunit gamma-e; K04547 guanine nucleotide-binding protein G(I)/G(S)/G(O) subunit gamma-13 (A)	--	GGL domain	Guanine nucleotide-binding protein subunit gamma-e OS=Calliphora vicina PE=3 SV=1
Gene_90956	[C]	Energy production and conversion	Molecular Function: hydrogen ion transmembrane transporter activity (GO:0015078);; Biological Process: ATP hydrolysis coupled proton transport (GO:0015991);; Cellular Component: integral component of membrane (GO:0016021);; Cellular Component: proton-transporting V-type ATPase, V0 domain (GO:0033179);;	K02155|5.66114e-108|csv:101213721|V-type proton ATPase 16 kDa proteolipid subunit-like; K02155 V-type H+-transporting ATPase 16kDa proteolipid subunit (A)	vacuolar atp synthase 16 kda proteolipid subunit [Ophiostoma piceae UAMH 11346]	ATP synthase subunit C	V-type proton ATPase 16 kDa proteolipid subunit OS=Gossypium hirsutum GN=CVA16-2 PE=2 SV=1
Gene_28466	--	--	--	--	--	Vitamin B6 photo-protection and homoeostasis	RUS1 family protein C16orf58 homolog OS=Pongo abelii PE=2 SV=1
Gene_57488	--	--	--	K11853|1.18479e-25|bmor:101745627|ubiquitin carboxyl-terminal hydrolase 34-like; K11853 ubiquitin carboxyl-terminal hydrolase 34 [EC:3.4.19.12] (A)	--	--	Ubiquitin carboxyl-terminal hydrolase 34 OS=Homo sapiens GN=USP34 PE=1 SV=2
Gene_55190	--	--	--	K04600|3.78003e-24|bmor:101745884|protocadherin-like wing polarity protein stan-like; K04600 cadherin EGF LAG seven-pass G-type receptor 1 (A)	--	Cadherin domain	Protocadherin-like wing polarity protein stan OS=Drosophila melanogaster GN=stan PE=1 SV=4
Gene_66485	--	--	--	K12311|4.92583e-16|bmor:101738761|lysosomal alpha-mannosidase-like; K12311 lysosomal alpha-mannosidase [EC:3.2.1.24] (A)	--	--	--
Gene_23620	[E]	Amino acid transport and metabolism	--	K00108|3.06507e-107|bmor:101745388|glucose dehydrogenase [acceptor]-like (A)	choline dehydrogenase [Fischerella sp. PCC 9339]	GMC oxidoreductase	Uncharacterized GMC-type oxidoreductase Mb1310 OS=Mycobacterium bovis (strain ATCC BAA-935 / AF2122/97) GN=Mb1310 PE=3 SV=1
Gene_7685	[G]	Carbohydrate transport and metabolism	--	K01196|2.59718e-91|aag:AaeL_AAEL009838|glycogen debranching enzyme; K01196 glycogen debranching enzyme [EC:2.4.1.25 3.2.1.33] (A)	hypothetical protein GLOINDRAFT_256840 [Rhizophagus irregularis DAOM 181602]	Amylo-alpha-1,6-glucosidase	Glycogen debranching enzyme OS=Homo sapiens GN=AGL PE=1 SV=3
Gene_7434	--	--	--	K09186|6.89631e-146|bmor:101742231|histone-lysine N-methyltransferase trithorax-like; K09186 histone-lysine N-methyltransferase MLL1 [EC:2.1.1.43] (A)	--	--	--
Gene_46525	--	--	--	--	hypothetical protein RO3G_17253 [Rhizopus delemar RA 99-880]	--	Retrovirus-related Pol polyprotein from type-1 retrotransposable element R1 (Fragment) OS=Bradysia coprophila PE=3 SV=1
Gene_12063	--	--	--	--	hypothetical protein, partial [Escherichia coli]	--	--
Gene_87464	--	--	--	--	hypothetical protein [Escherichia coli]	Reverse transcriptase (RNA-dependent DNA polymerase)	RNA-directed DNA polymerase from mobile element jockey OS=Drosophila melanogaster GN=pol PE=1 SV=1
Gene_71381	--	--	--	K13356|1.35311e-07|bmor:101741864|putative fatty acyl-CoA reductase CG5065-like; K13356 fatty acyl-CoA reductase [EC:1.2.1.-] (A)	--	--	--
Gene_77264	--	--	--	K12505|5.12338e-17|bmor:101741344|decaprenyl-diphosphate synthase subunit 2-like; K12505 decaprenyl-diphosphate synthase subunit 2 [EC:2.5.1.91] (A)	--	--	--
Gene_44671	--	--	--	--	hypothetical protein [Piscirickettsia salmonis]	--	--
Gene_56981	--	--	--	--	--	Ankyrin repeats (many copies)	--
Gene_6203	--	--	--	K16669|0|tca:659713|cadherin-related tumor suppressor; K16669 protocadherin Fat 4 (A)	autotransporter-associated beta strand repeat protein [Marinomonas sp. MWYL1]	Cadherin domain	Cadherin-related tumor suppressor OS=Drosophila melanogaster GN=ft PE=1 SV=3
Gene_59094	--	--	--	--	conserved hypothetical protein [Talaromyces stipitatus ATCC 10500]	RNase H	--
Gene_68275	--	--	--	--	follicular epithelium yolk protein subunit [Methanosarcina mazei]	--	Spherulin-2A OS=Physarum polycephalum PE=2 SV=1
Gene_42092	--	--	--	K07508|3.37642e-06|mde:101899318|Thiolase; 3-ketoacyl-CoA thiolase, mitochondrial-like; K07508 acetyl-CoA acyltransferase 2 [EC:2.3.1.16] (A)	acetyl-CoA acetyltransferase [Smaragdicoccus niigatensis]	Thiolase, C-terminal domain	3-ketoacyl-CoA thiolase, mitochondrial OS=Bos taurus GN=ACAA2 PE=2 SV=1
Gene_83878	--	--	Molecular Function: organic cyclic compound binding (GO:0097159);; Molecular Function: heterocyclic compound binding (GO:1901363);;	K12842|1.16689e-38|bmor:101742946|U2 snRNP-associated SURP motif-containing protein-like; K12842 U2-associated protein SR140 (A)	hypothetical protein M413DRAFT_66140 [Hebeloma cylindrosporum h7]	--	U2 snRNP-associated SURP motif-containing protein OS=Pongo abelii GN=U2SURP PE=2 SV=1
Gene_84373	--	--	--	K16606|9.20224e-07|bmor:101735327|leucine-rich repeat-containing protein 49-like; K16606 leucine-rich repeat-containing protein 49 (A)	hypothetical protein [Escherichia coli]	--	--
Gene_88042	[O]	Posttranslational modification, protein turnover, chaperones	Biological Process: protein peptidyl-prolyl isomerization (GO:0000413);; Molecular Function: peptidyl-prolyl cis-trans isomerase activity (GO:0003755);; Cellular Component: cytoplasm (GO:0005737);; Biological Process: protein folding (GO:0006457);;	--	Peptidylprolyl isomerase [Planctopirus limnophila DSM 3776]	Cyclophilin type peptidyl-prolyl cis-trans isomerase/CLD	Peptidyl-prolyl cis-trans isomerase OS=Drosophila melanogaster GN=Cyp1 PE=1 SV=2
Gene_71057	--	--	--	--	hypothetical protein [Escherichia coli]	Endonuclease-reverse transcriptase	Craniofacial development protein 2 OS=Tragulus javanicus GN=CFDP2 PE=2 SV=1
Gene_31	--	--	--	--	putative DNA helicase [Cotesia vestalis bracovirus]	--	--
Gene_30053	[R]	General function prediction only	--	--	hypothetical protein SPPG_00502 [Spizellomyces punctatus DAOM BR117]	WD domain, G-beta repeat	Guanine nucleotide-binding protein subunit beta-like protein 1 OS=Homo sapiens GN=GNB1L PE=1 SV=2
Gene_12226	--	--	Molecular Function: binding (GO:0005488);;	K01176|8.56601e-15|bmor:100379324|Amy; alpha-amylase (EC:3.2.1.1); K01176 alpha-amylase [EC:3.2.1.1] (A)	glycosidase [Streptomyces auratus]	Alpha amylase, C-terminal all-beta domain	Alpha-amylase 4N OS=Drosophila ananassae GN=Amy4N PE=3 SV=2
Gene_73830	[OC]	--	--	K03671|3.45388e-37|dpo:Dpse_GA16546|Dpse_Trx-2; Thioredoxin-2; K03671 thioredoxin 1 (A)	Similar to Thioredoxin; acc. no. P29429 [Pyronema omphalodes CBS 100304]	Thioredoxin	Thioredoxin-2 OS=Drosophila yakuba GN=Trx-2 PE=3 SV=1
Gene_46821	--	--	--	--	--	--	Protein cueball OS=Drosophila ananassae GN=cue PE=3 SV=1
Gene_30423	--	--	--	K00311|3.14077e-15|bmor:101743256|electron transfer flavoprotein-ubiquinone oxidoreductase, mitochondrial-like; K00311 electron-transferring-flavoprotein dehydrogenase [EC:1.5.5.1] (A)	--	--	Electron transfer flavoprotein-ubiquinone oxidoreductase, mitochondrial OS=Rattus norvegicus GN=Etfdh PE=1 SV=1
Gene_91475	[B]	Chromatin structure and dynamics	Cellular Component: nucleosome (GO:0000786);; Molecular Function: DNA binding (GO:0003677);; Cellular Component: extracellular region (GO:0005576);; Cellular Component: nucleoplasm (GO:0005654);; Biological Process: glucose catabolic process (GO:0006007);; Biological Process: DNA repair (GO:0006281);; Biological Process: nucleosome assembly (GO:0006334);; Biological Process: protein targeting (GO…	K11253|2.79745e-92|xtr:100038101|h3f3b; H3 histone, family 3B (H3.3B); K11253 histone H3 (A)	hypothetical protein [Escherichia coli]	Core histone H2A/H2B/H3/H4	Histone H3.3 OS=Xenopus tropicalis GN=TGas113e22.1 PE=1 SV=3
Gene_91893	--	--	--	K04962|1.05962e-22|bmor:101739070|ryanodine receptor 44F-like; K04962 ryanodine receptor 2 (A)	--	--	Ryanodine receptor 44F OS=Drosophila melanogaster GN=Rya-r44F PE=1 SV=3
Gene_64384	--	--	--	K01312|1.41011e-21|bmor:101741706|trypsin-2-like; K01312 trypsin [EC:3.4.21.4] (A)	--	Trypsin	Serine protease hepsin OS=Mus musculus GN=Hpn PE=2 SV=3
Gene_48184	[E]	Amino acid transport and metabolism	Molecular Function: catalytic activity (GO:0003824);;	K01697|2.53706e-16|bmor:101744931|cystathionine beta-synthase-like; K01697 cystathionine beta-synthase [EC:4.2.1.22] (A)	cysteine synthase [Firmicutes bacterium CAG:238]	Pyridoxal-phosphate dependent enzyme	Cystathionine beta-synthase OS=Oryctolagus cuniculus GN=CBS PE=2 SV=3
Gene_86537	--	--	--	K00901|1.17687e-11|bmor:101741961|diacylglycerol kinase 1-like; K00901 diacylglycerol kinase (ATP) [EC:2.7.1.107] (A)	--	Diacylglycerol kinase catalytic domain	Diacylglycerol kinase 1 OS=Drosophila melanogaster GN=Dgk PE=2 SV=5
Gene_25764	--	--	--	--	hypothetical protein BATDEDRAFT_11418, partial [Batrachochytrium dendrobatidis JAM81]	--	Intraflagellar transport protein 172 homolog OS=Danio rerio GN=ift172 PE=2 SV=1
Gene_25705	[F]	Nucleotide transport and metabolism	Molecular Function: binding (GO:0005488);; Molecular Function: oxidoreductase activity (GO:0016491);;	--	xanthine dehydrogenase/oxidase [Talaromyces islandicus]	Molybdopterin-binding domain of aldehyde dehydrogenase	Xanthine dehydrogenase OS=Drosophila pseudoobscura pseudoobscura GN=ry PE=3 SV=2
Gene_30843	--	--	--	K03440|2.79654e-167|bmor:101741405|pickpocket protein 11-like; K03440 amiloride-sensitive sodium channel, other (A)	--	Amiloride-sensitive sodium channel	Sodium channel protein Nach OS=Drosophila melanogaster GN=Nach PE=2 SV=2
Gene_75561	--	--	--	--	hypothetical protein [Piscirickettsia salmonis]	Reverse transcriptase (RNA-dependent DNA polymerase)	Probable RNA-directed DNA polymerase from transposon X-element OS=Drosophila melanogaster GN=X-element\ORF2 PE=3 SV=1
Gene_59413	--	--	--	K16606|5.45016e-30|bmor:101735327|leucine-rich repeat-containing protein 49-like; K16606 leucine-rich repeat-containing protein 49 (A)	hypothetical protein [Escherichia coli]	--	--
Gene_89078	[H]	Coenzyme transport and metabolism	Molecular Function: ATP binding (GO:0005524);; Molecular Function: small protein activating enzyme activity (GO:0008641);; Molecular Function: acid-amino acid ligase activity (GO:0016881);; Biological Process: protein neddylation (GO:0045116);;	K10686|9.86673e-31|bmor:101738474|NEDD8-activating enzyme E1 catalytic subunit-like; K10686 ubiquitin-activating enzyme E1 C [EC:6.3.2.19] (A)	UBA/THIF-type NAD/FAD binding fold domain-containing protein [Rozella allomycis CSF55]	Ubiquitin-activating enzyme active site	Nedd8-activating enzyme E1 catalytic subunit OS=Drosophila melanogaster GN=Uba3 PE=1 SV=1
Gene_91051	--	--	--	K10359|6.76362e-81|bmor:101738943|myosin-VIIa-like; K10359 myosin VII (A)	--	FERM N-terminal domain	Myosin-VIIa OS=Aedes aegypti GN=ck PE=3 SV=1
Gene_21862	--	--	--	--	--	CRAL/TRIO domain	Retinaldehyde-binding protein 1 OS=Bos taurus GN=RLBP1 PE=1 SV=4
Gene_48458	[R]	General function prediction only	--	K14753|3.03713e-38|nvi:100117752|guanine nucleotide-binding protein subunit beta-like protein; K14753 guanine nucleotide-binding protein subunit beta-2-like 1 protein (A)	guanine nucleotide binding protein beta subunit [Cylindrobasidium torrendii FP15055 ss-10]	WD domain, G-beta repeat	Guanine nucleotide-binding protein subunit beta-like protein OS=Drosophila melanogaster GN=Rack1 PE=1 SV=2
Gene_80442	--	--	--	--	hypothetical protein, partial [Escherichia coli]	--	--
Gene_71604	--	--	--	--	hypothetical protein [Escherichia coli]	--	--
Gene_95052	--	--	--	--	reverse transcriptase from transposon X-element protein, putative, partial [Rhizoctonia solani AG-3 Rhs1AP]	--	--
Gene_92245	--	--	--	K14157|7.57158e-112|mmu:30956|Aass, LKR, LKR/SDH, LOR, LOR/SDH, Lorsdh, SDH; aminoadipate-semialdehyde synthase (EC:1.5.1.8 1.5.1.9); K14157 alpha-aminoadipic semialdehyde synthase [EC:1.5.1.8 1.5.1.9] (A)	hypothetical protein RMCBS344292_01715 [Rhizopus microsporus]	Alanine dehydrogenase/PNT, N-terminal domain	Alpha-aminoadipic semialdehyde synthase, mitochondrial OS=Mus musculus GN=Aass PE=1 SV=1
Gene_84219	--	--	--	K11433|9.50753e-06|asn:102374165|histone-lysine N-methyltransferase SETMAR-like; K11433 histone-lysine N-methyltransferase SETMAR [EC:2.1.1.43] (A)	--	--	--
Gene_90481	--	--	--	--	--	Iron-binding zinc finger CDGSH type	CDGSH iron-sulfur domain-containing protein 1 OS=Bos taurus GN=CISD1 PE=1 SV=1
Gene_6069	[I]	Lipid transport and metabolism	Molecular Function: carboxylic ester hydrolase activity (GO:0052689);;	--	carboxylesterase [Mycobacterium colombiense]	Carboxylesterase family	Esterase E4 OS=Myzus persicae PE=1 SV=1
Gene_85015	--	--	--	K13356|4.946e-08|tca:657191|fatty acyl-CoA reductase 1; K13356 fatty acyl-CoA reductase [EC:1.2.1.-] (A)	--	--	Putative fatty acyl-CoA reductase CG5065 OS=Drosophila melanogaster GN=CG5065 PE=3 SV=1
Gene_68344	[K]	Transcription	Molecular Function: nucleic acid binding (GO:0003676);; Cellular Component: ribonucleoprotein complex (GO:0030529);;	K11087|4.84442e-52|bmor:732940|small nuclear ribonucleoprotein Sm D1; K11087 small nuclear ribonucleoprotein D1 (A)	Sm-like ribonucleo protein [Fomitiporia mediterranea MF3/22]	LSM domain	Probable small nuclear ribonucleoprotein Sm D1 OS=Drosophila melanogaster GN=SmD1 PE=1 SV=1
Gene_61745	[E]	Amino acid transport and metabolism	Molecular Function: choline dehydrogenase activity (GO:0008812);; Biological Process: glycine betaine biosynthetic process from choline (GO:0019285);; Molecular Function: flavin adenine dinucleotide binding (GO:0050660);; Biological Process: oxidation-reduction process (GO:0055114);;	K00108|5.97849e-10|mde:101887547|glucose dehydrogenase [acceptor]-like (A)	glucose-methanol-choline oxidoreductase [Megavirus courdo11]	GMC oxidoreductase	Oxygen-dependent choline dehydrogenase OS=Staphylococcus haemolyticus (strain JCSC1435) GN=betA PE=3 SV=1
Gene_10276	[R]	General function prediction only	--	--	conserved hypothetical protein [Mucor ambiguus]	Zinc finger, C2H2 type	Krueppel-like factor 15 OS=Mus musculus GN=Klf15 PE=1 SV=1
Gene_89697	--	--	--	--	hypothetical protein GLOINDRAFT_337393 [Rhizophagus irregularis DAOM 181602]	Protein of unknown function (DUF2012)	ER membrane protein complex subunit 7 OS=Xenopus tropicalis GN=emc7 PE=2 SV=1
Gene_62658	--	--	--	--	hypothetical protein AB894_15325, partial [Piscirickettsia salmonis LF-89 = ATCC VR-1361]	Reverse transcriptase (RNA-dependent DNA polymerase)	Retrovirus-related Pol polyprotein from type-1 retrotransposable element R2 (Fragment) OS=Nasonia vitripennis PE=3 SV=2
Gene_81030	--	--	Biological Process: embryo development ending in birth or egg hatching (GO:0009792);; Biological Process: regulation of transcription from RNA polymerase II promoter involved in ventral spinal cord interneuron specification (GO:0021913);; Biological Process: positive regulation of transcription from RNA polymerase II promoter (GO:0045944);;	--	homeobox even-skipped homolog protein 1 [Mus musculus]	Homeobox domain	Homeobox protein Hox-B2a OS=Danio rerio GN=hoxb2a PE=2 SV=2
Gene_79562	--	--	--	K18037|5.66118e-21|bmor:101737573|tyrosine-protein phosphatase non-receptor type 4-like; K18037 tyrosine-protein phosphatase non-receptor type 4 [EC:3.1.3.48] (A)	AsIV-cont00060-ORF1 [Apophua simplicipes ichnovirus]	Protein-tyrosine phosphatase	Tyrosine-protein phosphatase non-receptor type 4 OS=Homo sapiens GN=PTPN4 PE=1 SV=1
Gene_22547	--	--	--	--	hypothetical protein SPPG_07763 [Spizellomyces punctatus DAOM BR117]	Cleft lip and palate transmembrane protein 1 (CLPTM1)	Cleft lip and palate transmembrane protein 1 homolog OS=Danio rerio GN=clptm1 PE=2 SV=1
Gene_46404	--	--	--	K02542|1.36046e-19|bmor:101741108|DNA replication licensing factor Mcm6-like; K02542 DNA replication licensing factor MCM6 [EC:3.6.4.12] (A)	--	--	DNA replication licensing factor Mcm6 OS=Drosophila pseudoobscura pseudoobscura GN=Mcm6 PE=3 SV=1
Gene_87112	--	--	--	--	hypothetical protein [Escherichia coli]	--	--
Gene_50420	--	--	--	K12824|1.58498e-08|bmor:101739300|transcription elongation regulator 1-like; K12824 transcription elongation regulator 1 (A)	--	--	--
Gene_88747	--	--	--	--	--	Dormancy/auxin associated protein	Auxin-repressed 12.5 kDa protein OS=Fragaria ananassa PE=2 SV=1
Gene_53277	--	--	--	K12404|5.29922e-20|bmor:101738631|ADP-ribosylation factor-binding protein GGA1-like; K12404 ADP-ribosylation factor-binding protein GGA (A)	--	--	ADP-ribosylation factor-binding protein GGA1 OS=Homo sapiens GN=GGA1 PE=1 SV=1
Gene_73143	--	--	--	K10595|1.42036e-25|bmor:101738581|probable E3 ubiquitin-protein ligase HERC2-like; K10595 E3 ubiquitin-protein ligase HERC2 [EC:6.3.2.19] (A)	hypothetical protein [Ehrlichia mineirensis]	Reverse transcriptase (RNA-dependent DNA polymerase)	Probable RNA-directed DNA polymerase from transposon X-element OS=Drosophila melanogaster GN=X-element\ORF2 PE=3 SV=1
Gene_1183	--	--	--	--	--	FLYWCH zinc finger domain	--
Gene_59631	--	--	Cellular Component: intracellular part (GO:0044424);;	K14774|3.31492e-30|bmor:101737904|digestive organ expansion factor homolog; K14774 U3 small nucleolar RNA-associated protein 25 (A)	Utp25p [Rhizophagus irregularis DAOM 197198w]	Protein of unknown function (DUF1253)	Digestive organ expansion factor homolog OS=Gallus gallus GN=DIEXF PE=2 SV=1
Gene_94733	[K]	Transcription	Molecular Function: nucleic acid binding (GO:0003676);; Biological Process: RNA splicing (GO:0008380);; Cellular Component: small nuclear ribonucleoprotein complex (GO:0030532);;	K11096|6.17726e-50|nvi:100118225|probable small nuclear ribonucleoprotein Sm D2; K11096 small nuclear ribonucleoprotein D2 (A)	hypothetical protein BATDEDRAFT_90808 [Batrachochytrium dendrobatidis JAM81]	LSM domain	Probable small nuclear ribonucleoprotein Sm D2 OS=Caenorhabditis elegans GN=snr-4 PE=1 SV=1
Gene_1227	--	--	--	K07197|1.25964e-42|bmor:101743180|sterol regulatory element-binding protein 1-like; K07197 sterol regulatory element-binding transcription factor 1 (A)	--	--	--
Gene_38991	[R]	General function prediction only	--	--	predicted protein [Laccaria bicolor S238N-H82]	Partial alpha/beta-hydrolase lipase region	Lipase 1 OS=Drosophila melanogaster GN=Lip1 PE=2 SV=2
Gene_79353	--	--	--	K06997|1.81502e-07|bmor:693086|proline synthetase co-transcribed bacterial-like protein; K06997 (A)	--	--	--
Gene_44928	--	--	--	--	hypothetical protein GLOINDRAFT_322549, partial [Rhizophagus irregularis DAOM 181602]	DDE superfamily endonuclease	Tigger transposable element-derived protein 4 OS=Mus musculus GN=Tigd4 PE=2 SV=1
Gene_38424	[M]	Cell wall/membrane/envelope biogenesis	--	--	16S rRNA (cytosine(1402)-N(4))-methyltransferase [Rickettsiales bacterium Ac37b]	MraW methylase family	Probable methyltransferase-like protein 15 homolog OS=Drosophila melanogaster GN=CG14683 PE=2 SV=2
Gene_92224	[R]	General function prediction only	--	--	hypothetical protein RMATCC62417_04839 [Rhizopus microsporus]	WD domain, G-beta repeat	Actin-interacting protein 1 OS=Drosophila melanogaster GN=flr PE=2 SV=1
Gene_73740	--	--	--	K10885|6.8209e-59|cqu:CpipJ_CPIJ011452|ku P80 DNA helicase; K10885 ATP-dependent DNA helicase 2 subunit 2 (A)	Ku family DNA helicase, putative [Talaromyces marneffei ATCC 18224]	Ku70/Ku80 beta-barrel domain	X-ray repair cross-complementing protein 5 OS=Mus musculus GN=Xrcc5 PE=2 SV=4
Gene_51282	--	--	--	K13142|3.03422e-14|bmor:101744312|integrator complex subunit 5-like; K13142 integrator complex subunit 5 (A)	--	--	--
Gene_39703	--	--	--	--	--	Insect cuticle protein	--
Gene_22282	--	--	--	K08066|2.51771e-06|bmor:100101155|nuclear Y/CCAAT-box binding factor C subunit NF/YC; K08066 nuclear transcription factor Y, gamma (A)	--	--	--
Gene_72536	--	--	--	--	hypothetical protein [Piscirickettsia salmonis]	--	--
Gene_56665	--	--	--	--	--	--	DENN domain-containing protein 5B OS=Danio rerio GN=dennd5b PE=2 SV=2
Gene_81157	--	--	--	--	hypothetical protein [Piscirickettsia salmonis]	--	--
Gene_65705	--	--	--	--	--	Alcohol dehydrogenase transcription factor Myb/SANT-like	--
Gene_66362	--	--	--	--	hypothetical protein [Piscirickettsia salmonis]	--	--
Gene_55706	--	--	--	--	hypothetical protein MVEG_09749 [Mortierella verticillata NRRL 6337]	--	--
Gene_81097	[P]	Inorganic ion transport and metabolism	--	K14640|5.05362e-28|bmor:101737258|sodium-dependent phosphate transporter 1-B-like; K14640 solute carrier family 20 (sodium-dependent phosphate transporter) (A)	phosphate permease [Shewanella woodyi]	Phosphate transporter family	Sodium-dependent phosphate transporter 1 OS=Felis catus GN=Slc20a1 PE=2 SV=2
Gene_21710	--	--	--	K08269|3.46863e-19|bmor:101745443|serine/threonine-protein kinase unc-51-like; K08269 serine/threonine-protein kinase ULK/ATG1 [EC:2.7.11.1] (A)	--	--	Serine/threonine-protein kinase ULK1 OS=Mus musculus GN=Ulk1 PE=1 SV=1
Gene_94080	--	--	--	K05648|1.06759e-06|bmor:101744996|ATP-binding cassette sub-family A member 5-like; K05648 ATP-binding cassette, subfamily A (ABC1), member 5 (A)	--	--	--
Gene_40444	--	--	--	--	hypothetical protein [Escherichia coli]	--	--
Gene_12219	--	--	--	--	putative DNA helicase [Cotesia vestalis bracovirus]	PIF1-like helicase	--
Gene_82910	--	--	--	--	animal heme peroxidase [Lyngbya aestuarii]	Animal haem peroxidase	Peroxidase OS=Drosophila melanogaster GN=Pxd PE=2 SV=2
Gene_4790	--	--	--	--	hypothetical protein [Escherichia coli]	--	--
Gene_75618	--	--	--	--	aldehyde oxidase [Ideonella sp. B508-1]	Molybdopterin-binding domain of aldehyde dehydrogenase	--
Gene_10248	--	--	--	--	--	Insect cuticle protein	Cuticle protein CP14.6 OS=Manduca sexta GN=CP14.6 PE=2 SV=1
Gene_78414	--	--	--	K08810|3.15101e-28|mde:101895850|kalirin-like; K08810 triple functional domain protein [EC:2.7.11.1] (A)	--	--	Kalirin OS=Mus musculus GN=Kalrn PE=1 SV=1
Gene_69989	--	--	--	--	hypothetical protein AB894_15350, partial [Piscirickettsia salmonis LF-89 = ATCC VR-1361]	--	--
Gene_93830	[O]	Posttranslational modification, protein turnover, chaperones	Molecular Function: peroxidase activity (GO:0004601);; Molecular Function: peroxiredoxin activity (GO:0051920);; Biological Process: oxidation-reduction process (GO:0055114);;	K03386|1.35095e-49|zma:100217217|2-cys peroxiredoxin BAS1; K03386 peroxiredoxin (alkyl hydroperoxide reductase subunit C) [EC:1.11.1.15] (A)	peroxiredoxin [Nostoc piscinale CENA21]	AhpC/TSA family	2-Cys peroxiredoxin BAS1-like, chloroplastic OS=Arabidopsis thaliana GN=At5g06290 PE=2 SV=3
Gene_32233	--	--	--	K18420|1.52434e-10|tca:655083|probable RISC-loading complex subunit BRAFLDRAFT_242885; K18420 RISC-loading complex subunit TARBP2 (A)	--	--	--
Gene_29392	--	--	--	K03845|0|aga:AgaP_AGAP007168|AGAP007168-PA; K03845 alpha-1,3-mannosyltransferase [EC:2.4.1.258] (A)	hypothetical protein SPPG_03914 [Spizellomyces punctatus DAOM BR117]	ALG3 protein	Lethal(2)neighbour of Tid protein OS=Drosophila virilis GN=l(2)not PE=1 SV=1
Gene_8919	--	--	--	--	hypothetical protein [Piscirickettsia salmonis]	--	--
Gene_84358	--	--	--	K12947|6.31458e-66|isc:IscW_ISCW020703|signal peptidase complex, subunit SPC25, putative; K12947 signal peptidase complex subunit 2 [EC:3.4.-.-] (A)	hypothetical protein SPPG_06609 [Spizellomyces punctatus DAOM BR117]	Microsomal signal peptidase 25 kDa subunit (SPC25)	Signal peptidase complex subunit 2 OS=Mus musculus GN=Spcs2 PE=1 SV=1
Gene_70562	--	--	--	K13181|8.01868e-16|bmor:101739022|probable ATP-dependent RNA helicase DDX27-like; K13181 ATP-dependent RNA helicase DDX27 [EC:3.6.4.13] (A)	--	--	--
Gene_92370	--	--	--	--	hypothetical protein [Escherichia coli]	--	--
Gene_85751	[J]	Translation, ribosomal structure and biogenesis	Biological Process: pseudouridine synthesis (GO:0001522);; Molecular Function: RNA binding (GO:0003723);; Biological Process: RNA processing (GO:0006396);; Molecular Function: pseudouridine synthase activity (GO:0009982);;	K11131|6.58541e-178|dan:Dana_GF11381|GF11381 gene product from transcript GF11381-RA; K11131 H/ACA ribonucleoprotein complex subunit 4 [EC:5.4.99.-] (A)	H/ACA ribonucleoprotein complex subunit 4 [Rozella allomycis CSF55]	TruB family pseudouridylate synthase (N terminal domain)	H/ACA ribonucleoprotein complex subunit 4 OS=Drosophila melanogaster GN=Nop60B PE=1 SV=1
Gene_13592	--	--	--	K17336|9.03541e-15|bmor:101745417|plastin-2-like; K17336 plastin-3 (A)	--	--	--
Gene_17248	[R]	General function prediction only	--	K05285|5.69613e-25|bmor:101742026|GPI ethanolamine phosphate transferase 1-like; K05285 phosphatidylinositol glycan, class N [EC:2.7.-.-] (A)	hypothetical protein PaG_02006 [Pseudozyma aphidis DSM 70725]	--	GPI ethanolamine phosphate transferase 1 OS=Mus musculus GN=Pign PE=2 SV=2
Gene_37988	--	--	--	K15177|1.79821e-07|bmor:101738096|another transcription unit protein-like; K15177 RNA polymerase-associated protein LEO1 (A)	--	--	--
Gene_92641	[P]	Inorganic ion transport and metabolism	--	K01673|1.73181e-116|sly:543803|ca2; carbonic anhydrase (EC:4.2.1.1); K01673 carbonic anhydrase [EC:4.2.1.1] (A)	carbonic anhydrase [Sulfuricella denitrificans]	Carbonic anhydrase	Carbonic anhydrase, chloroplastic OS=Spinacia oleracea PE=1 SV=2
Gene_93559	--	--	--	K00910|1.22608e-29|ame:413197|Gprk1, GB15959; G protein-coupled receptor kinase 1; K00910 beta-adrenergic-receptor kinase [EC:2.7.11.15] (A)	--	--	G protein-coupled receptor kinase 1 OS=Drosophila melanogaster GN=Gprk1 PE=2 SV=2
Gene_52431	--	--	--	--	hypothetical protein [Escherichia coli]	--	--
Gene_72032	--	--	--	K04437|0|nvi:100123445|filamin-A; K04437 filamin (A)	--	Filamin/ABP280 repeat	Filamin-A OS=Drosophila melanogaster GN=cher PE=1 SV=2
Gene_59938	[R]	General function prediction only	--	K14855|3.35068e-33|bmor:101735350|notchless protein homolog 1-like; K14855 ribosome assembly protein 4 (A)	Rsa4p [Saccharomyces cerevisiae x Saccharomyces kudriavzevii VIN7]	WD domain, G-beta repeat	Notchless protein homolog 1 OS=Xenopus laevis GN=nle1 PE=2 SV=1
Gene_80356	--	--	--	K04600|2.92364e-78|bmor:101745884|protocadherin-like wing polarity protein stan-like; K04600 cadherin EGF LAG seven-pass G-type receptor 1 (A)	--	--	--
Gene_91694	--	--	--	--	hypothetical protein AB894_15350, partial [Piscirickettsia salmonis LF-89 = ATCC VR-1361]	Reverse transcriptase (RNA-dependent DNA polymerase)	--
Gene_34714	--	--	--	--	hypothetical protein [Escherichia coli]	--	--
Gene_92901	--	--	--	--	hypothetical protein [Escherichia coli]	--	--
Gene_24345	--	--	--	--	--	Lectin C-type domain	--
Gene_45669	--	--	--	--	--	--	Transmembrane protein 245 OS=Homo sapiens GN=TMEM245 PE=1 SV=2
Gene_25280	--	--	--	--	--	Zinc finger-containing protein	Zinc finger C4H2 domain-containing protein OS=Mus musculus GN=Zc4h2 PE=2 SV=1
Gene_30373	[Z]	Cytoskeleton	Molecular Function: binding (GO:0005488);;	K10360|5.00453e-114|bmor:101742699|unconventional myosin-IXa-like; K10360 myosin IX (A)	hypothetical protein SPPG_07005 [Spizellomyces punctatus DAOM BR117]	Myosin head (motor domain)	Unconventional myosin-IXb OS=Homo sapiens GN=MYO9B PE=1 SV=3
Gene_78373	--	--	--	--	hypothetical protein AB894_15350, partial [Piscirickettsia salmonis LF-89 = ATCC VR-1361]	Reverse transcriptase (RNA-dependent DNA polymerase)	Probable RNA-directed DNA polymerase from transposon X-element OS=Drosophila melanogaster GN=X-element\ORF2 PE=3 SV=1
Gene_28452	--	--	--	K10172|7.88657e-26|bmor:101738764|T-related protein-like; K10172 brachyury protein (A)	--	T-box	T-related protein OS=Drosophila melanogaster GN=byn PE=2 SV=2
Gene_48802	--	--	--	--	--	--	Glutathione S-transferase 2 OS=Manduca sexta GN=GST2 PE=2 SV=1
Gene_95991	--	--	--	--	hypothetical protein [Escherichia coli]	--	--
Gene_83174	[G]	Carbohydrate transport and metabolism	Molecular Function: catalytic activity (GO:0003824);;	K05546|9.2681e-29|bmor:101739156|neutral alpha-glucosidase AB-like; K05546 alpha 1,3-glucosidase [EC:3.2.1.84] (A)	hypothetical protein SPPG_00393 [Spizellomyces punctatus DAOM BR117]	Glycosyl hydrolases family 31	Probable glucan 1,3-alpha-glucosidase OS=Arabidopsis thaliana GN=PSL5 PE=1 SV=1
Gene_14166	--	--	Molecular Function: nucleotide binding (GO:0000166);; Biological Process: cellular component movement (GO:0006928);; Molecular Function: nucleoside-triphosphatase activity (GO:0017111);; Cellular Component: dynein complex (GO:0030286);;	K10408|8.85028e-40|bmor:101737362|dynein heavy chain 2, axonemal-like; K10408 dynein heavy chain, axonemal (A)	hypothetical protein SPPG_07404 [Spizellomyces punctatus DAOM BR117]	Microtubule-binding stalk of dynein motor	Dynein heavy chain 2, axonemal OS=Homo sapiens GN=DNAH2 PE=2 SV=3
Gene_38349	--	--	--	--	gag-pol fusion protein [Rhizophagus irregularis DAOM 197198w]	Integrase core domain	Gag-Pol polyprotein OS=Walleye dermal sarcoma virus GN=gag-pol PE=1 SV=2
Gene_73329	[R]	General function prediction only	--	K14787|7.43776e-54|bmor:101747007|probable RNA-binding protein 19-like; K14787 multiple RNA-binding domain-containing protein 1 (A)	hypothetical protein SPPG_02379 [Spizellomyces punctatus DAOM BR117]	RNA recognition motif. (a.k.a. RRM, RBD, or RNP domain)	Probable RNA-binding protein 19 OS=Homo sapiens GN=RBM19 PE=1 SV=3
Gene_84704	--	--	--	--	hypothetical protein [Escherichia coli]	Reverse transcriptase (RNA-dependent DNA polymerase)	Putative uncharacterized transposon-derived protein F52C9.6 OS=Caenorhabditis elegans GN=F52C9.6 PE=5 SV=1
Gene_62297	[M]	Cell wall/membrane/envelope biogenesis	--	K01001|7.45587e-34|bmor:101740964|UDP-N-acetylglucosamine--dolichyl-phosphate N-acetylglucosaminephosphotransferase-like; K01001 UDP-N-acetylglucosamine--dolichyl-phosphate N-acetylglucosaminephosphotransferase [EC:2.7.8.15] (A)	udp-n-acetylglucosamine--dolichyl-phosphate n-acetylglucosaminephosphotransferase [Lichtheimia corymbifera JMRC:FSU:9682]	Glycosyl transferase family 4	UDP-N-acetylglucosamine--dolichyl-phosphate N-acetylglucosaminephosphotransferase OS=Mus musculus GN=Dpagt1 PE=2 SV=2
Gene_37186	--	--	--	--	hypothetical protein AB894_15350, partial [Piscirickettsia salmonis LF-89 = ATCC VR-1361]	--	--
Gene_64085	--	--	--	K10408|6.69531e-13|bmor:101738267|dynein heavy chain 8, axonemal-like; K10408 dynein heavy chain, axonemal (A)	--	--	--
Gene_48474	--	--	--	--	hypothetical protein RO3G_02776 [Rhizopus delemar RA 99-880]	SET domain	Protein msta, isoform B OS=Drosophila melanogaster GN=msta PE=3 SV=2
Gene_37372	[G]	Carbohydrate transport and metabolism	--	K18674|0|bmor:101745110|N-acetylgalactosamine kinase-like; K18674 N-acetylgalactosamine kinase [EC:2.7.1.157] (A)	hypothetical protein GLOINDRAFT_337355 [Rhizophagus irregularis DAOM 181602]	Galactokinase galactose-binding signature	N-acetylgalactosamine kinase OS=Rattus norvegicus GN=Galk2 PE=2 SV=1
Gene_28146	--	--	--	K01116|1.98742e-17|bmor:100329155|PLCg; phospholipase C gamma; K01116 phosphatidylinositol phospholipase C, gamma-1 [EC:3.1.4.11] (A)	--	--	1-phosphatidylinositol 4,5-bisphosphate phosphodiesterase gamma-1 OS=Mus musculus GN=Plcg1 PE=1 SV=2
Gene_57940	--	--	--	K15176|4.65495e-35|nvi:100121981|RNA polymerase-associated protein CTR9 homolog; K15176 RNA polymerase-associated protein CTR9 (A)	--	--	RNA polymerase-associated protein CTR9 homolog OS=Xenopus laevis GN=ctr9 PE=2 SV=1
Gene_59859	--	--	--	K16685|3.40878e-155|bmor:101747103|protein kibra-like; K16685 protein KIBRA (A)	--	--	Protein kibra OS=Drosophila ananassae GN=Kibra PE=3 SV=1
Gene_33510	--	--	Biological Process: single-organism cellular process (GO:0044763);; Biological Process: regulation of cellular process (GO:0050794);;	K01116|8.62339e-146|bmor:100329155|PLCg; phospholipase C gamma; K01116 phosphatidylinositol phospholipase C, gamma-1 [EC:3.1.4.11] (A)	hypothetical protein SPPG_03939 [Spizellomyces punctatus DAOM BR117]	Phosphatidylinositol-specific phospholipase C, Y domain	1-phosphatidylinositol 4,5-bisphosphate phosphodiesterase gamma-1 OS=Bos taurus GN=PLCG1 PE=1 SV=1
Gene_4132	--	--	--	K03781|3.03022e-08|bmor:101738059|catalase-like; K03781 catalase [EC:1.11.1.6] (A)	--	Catalase	--
Gene_79611	--	--	--	--	hypothetical protein SS1G_11536 [Sclerotinia sclerotiorum 1980]	Reverse transcriptase (RNA-dependent DNA polymerase)	Putative 115 kDa protein in type-1 retrotransposable element R1DM OS=Drosophila melanogaster GN=R1A1-element\ORF2 PE=3 SV=1
Gene_95001	--	--	--	--	--	--	Putative uncharacterized protein FLJ37770 OS=Homo sapiens PE=5 SV=1
Gene_86308	[R]	General function prediction only	--	K05039|2.19616e-71|lgi:LOTGIDRAFT_111250|hypothetical protein; K05039 solute carrier family 6 (neurotransmitter transporter, GABA) member 6/8/11/12/13 (A)	transporter, partial [Leptolyngbya sp. PCC 7375]	Sodium:neurotransmitter symporter family	Sodium- and chloride-dependent GABA transporter 2 OS=Rattus norvegicus GN=Slc6a13 PE=1 SV=1
Gene_26794	--	--	--	K10357|6.45359e-14|bmor:101736113|unconventional myosin-Va-like; K10357 myosin V (A)	--	--	--
Gene_50114	--	--	--	K04352|3.40699e-22|bmor:101743695|ras GTPase-activating protein 1-like; K04352 Ras GTPase-activating protein 1 (A)	--	--	--
Gene_16510	[E]	Amino acid transport and metabolism	--	--	choline dehydrogenase [Acidovorax sp. KKS102]	GMC oxidoreductase	Glucose dehydrogenase [FAD, quinone] OS=Drosophila melanogaster GN=Gld PE=3 SV=3
Gene_16519	--	--	Molecular Function: binding (GO:0005488);; Biological Process: translational initiation (GO:0006413);; Cellular Component: macromolecular complex (GO:0032991);; Cellular Component: cytoplasmic part (GO:0044444);;	K03252|1.40507e-53|bmor:733086|eIF3c, eIF3-S8; Eukaryotic translation initiation factor 3 subunit C; K03252 translation initiation factor 3 subunit C (A)	hypothetical protein LRAMOSA01230 [Lichtheimia ramosa]	PCI domain	Eukaryotic translation initiation factor 3 subunit C OS=Bombyx mori GN=eIF3-S8 PE=2 SV=1
Gene_46732	--	--	--	K17079|1.77491e-20|bmor:101736701|dynamin-like 120 kDa protein, mitochondrial-like; K17079 optic atrophy protein 1 [EC:3.6.5.5] (A)	--	--	--
Gene_49412	[C]	Energy production and conversion	Molecular Function: catalytic activity (GO:0003824);; Biological Process: metabolic process (GO:0008152);;	K00026|7.09369e-125|bmor:101746906|malate dehydrogenase, mitochondrial-like; K00026 malate dehydrogenase [EC:1.1.1.37] (A)	malate dehydrogenase [Plesiocystis pacifica]	lactate/malate dehydrogenase, alpha/beta C-terminal domain	Probable malate dehydrogenase, mitochondrial OS=Caenorhabditis elegans GN=mdh-2 PE=3 SV=1
Gene_51934	[O]	Posttranslational modification, protein turnover, chaperones	Molecular Function: ATP binding (GO:0005524);; Cellular Component: cytoplasm (GO:0005737);; Biological Process: protein folding (GO:0006457);; Molecular Function: unfolded protein binding (GO:0051082);;	K09497|1.6944e-25|bmor:101743807|T-complex protein 1 subunit epsilon-like; K09497 T-complex protein 1 subunit epsilon (A)	hypothetical protein MPER_03979 [Moniliophthora perniciosa FA553]	TCP-1/cpn60 chaperonin family	T-complex protein 1 subunit epsilon OS=Rattus norvegicus GN=Cct5 PE=1 SV=1
Gene_18755	--	--	--	--	hypothetical cystein protease Calpain-B [Cotesia congregata bracovirus]	Calpain large subunit, domain III	Calpain-9 OS=Homo sapiens GN=CAPN9 PE=1 SV=1
Gene_36431	[R]	General function prediction only	--	--	hypothetical protein RHOBADRAFT_55138 [Rhodotorula graminis WP1]	Zinc-finger double domain	Zinc finger protein 667 OS=Mus musculus GN=Znf667 PE=2 SV=1
Gene_41524	--	--	--	--	--	--	Rap1 GTPase-GDP dissociation stimulator 1-B OS=Xenopus laevis GN=rap1gds1-b PE=2 SV=1
Gene_67549	--	--	--	K15001|6.53062e-13|bmor:100141436|Cyp4l6; cytochrome P450 CYP4L6; K15001 cytochrome P450, family 4 [EC:1.14.-.-] (A)	--	--	--
Gene_39881	--	--	--	K16353|1.53131e-37|bmor:101741950|protein sidekick-like; K16353 protein sidekick (A)	--	Fibronectin type III domain	Protein sidekick OS=Drosophila melanogaster GN=sdk PE=1 SV=2
Gene_80408	--	--	--	--	--	Arrestin (or S-antigen), N-terminal domain	--
Gene_36896	[P]	Inorganic ion transport and metabolism	--	K14951|2.01338e-163|bmor:101740501|probable cation-transporting ATPase 13A3-like; K14951 cation-transporting ATPase 13A3/4/5 [EC:3.6.3.-] (A)	hypothetical protein MVEG_08914 [Mortierella verticillata NRRL 6337]	--	Probable cation-transporting ATPase W08D2.5 OS=Caenorhabditis elegans GN=W08D2.5 PE=3 SV=2
Gene_28719	--	--	--	K17268|7.66871e-12|bmor:100379190|COPE; coatomer protein complex subunit epsilon; K17268 coatomer protein complex, subunit epsilon (A)	--	Coatomer epsilon subunit	--
Gene_1614	--	--	--	--	--	AT hook motif	--
Gene_22843	--	--	--	K18628|0|bmor:101740575|tektin-1-like; K18628 tektin-1 (A)	--	Tektin family	Tektin-1 OS=Bos taurus GN=TEKT1 PE=2 SV=1
Gene_80636	--	--	--	--	V-CATH [Epiphyas postvittana nucleopolyhedrovirus]	Papain family cysteine protease	Uncharacterized peptidase C1-like protein F26E4.3 OS=Caenorhabditis elegans GN=F26E4.3 PE=1 SV=3
Gene_32873	--	--	--	--	hypothetical protein PSTG_19170, partial [Puccinia striiformis f. sp. tritici PST-78]	Immunoglobulin I-set domain	Twitchin OS=Caenorhabditis elegans GN=unc-22 PE=1 SV=3
Gene_41592	--	--	--	K16606|2.57548e-41|bmor:101735327|leucine-rich repeat-containing protein 49-like; K16606 leucine-rich repeat-containing protein 49 (A)	hypothetical protein [Escherichia coli]	--	--
Gene_18224	--	--	--	K15623|5.26303e-118|bmor:101736105|vegetative cell wall protein gp1-like; K15623 protein SSXT (A)	--	--	--
Gene_36463	--	--	--	--	--	mbt repeat	Scm-like with four MBT domains protein 2 OS=Mus musculus GN=Sfmbt2 PE=1 SV=2
Gene_93326	[C]	Energy production and conversion	Molecular Function: aconitate hydratase activity (GO:0003994);; Molecular Function: iron-sulfur cluster binding (GO:0051536);;	K01681|3.56333e-123|cmo:103495599|aconitate hydratase, cytoplasmic; K01681 aconitate hydratase [EC:4.2.1.3] (A)	aconitate hydratase [Caldilinea aerophila]	Aconitase family (aconitate hydratase)	Aconitate hydratase, cytoplasmic (Fragment) OS=Solanum tuberosum PE=2 SV=1
Gene_51990	[I]	Lipid transport and metabolism	Molecular Function: acyl-CoA dehydrogenase activity (GO:0003995);; Molecular Function: acryloyl-CoA reductase activity (GO:0043958);; Molecular Function: flavin adenine dinucleotide binding (GO:0050660);; Biological Process: oxidation-reduction process (GO:0055114);;	K00249|1.66919e-41|bmor:101746258|probable medium-chain specific acyl-CoA dehydrogenase, mitochondrial-like; K00249 acyl-CoA dehydrogenase [EC:1.3.8.7] (A)	hypothetical protein BATDEDRAFT_11021 [Batrachochytrium dendrobatidis JAM81]	Acyl-CoA dehydrogenase, C-terminal domain	Probable medium-chain specific acyl-CoA dehydrogenase, mitochondrial OS=Drosophila melanogaster GN=CG12262 PE=1 SV=1
Gene_77912	[G]	Carbohydrate transport and metabolism	Biological Process: metabolic process (GO:0008152);;	K00858|1.89234e-34|bmor:101739592|NAD kinase-like; K00858 NAD+ kinase [EC:2.7.1.23] (A)	hypothetical protein PDE_04637 [Penicillium oxalicum 114-2]	ATP-NAD kinase	NAD kinase OS=Mus musculus GN=Nadk PE=1 SV=2
Gene_20892	--	--	--	K11124|1.88604e-13|tca:663281|telomerase-binding protein EST1A; K11124 protein SMG6 [EC:3.1.-.-] (A)	--	--	--
Gene_96447	--	--	--	K06491|2.42736e-07|bmor:101743546|fasciclin-2-like; K06491 neural cell adhesion molecule (A)	--	--	--
Gene_91026	--	--	--	K14012|4.20826e-91|cge:100763758|Nsfl1c; NSFL1 (p97) cofactor (p47); K14012 UBX domain-containing protein 1 (A)	hypothetical protein G7K_1606-t1 [Saitoella complicata NRRL Y-17804]	UBX domain	NSFL1 cofactor p47 OS=Mus musculus GN=Nsfl1c PE=1 SV=1
Gene_4287	--	--	--	--	hypothetical protein M422DRAFT_66154 [Sphaerobolus stellatus SS14]	--	NFX1-type zinc finger-containing protein 1 OS=Mus musculus GN=Znfx1 PE=2 SV=3
Gene_24791	--	--	--	K17680|1.3147e-27|bmor:101738164|twinkle protein, mitochondrial-like; K17680 twinkle protein [EC:3.6.4.12] (A)	hypothetical protein RMATCC62417_12961 [Rhizopus microsporus]	AAA domain	Twinkle protein, mitochondrial OS=Gallus gallus GN=PEO1 PE=2 SV=1
Gene_55618	[P]	Inorganic ion transport and metabolism	Molecular Function: transferase activity (GO:0016740);; Biological Process: cellular metabolic process (GO:0044237);;	K13811|1.02171e-28|bmor:101745840|bifunctional 3'-phosphoadenosine 5'-phosphosulfate synthase-like; K13811 3'-phosphoadenosine 5'-phosphosulfate synthase [EC:2.7.7.4 2.7.1.25] (A)	adenylyl-sulfate kinase [Paenibacillus sp. A59]	Adenylylsulphate kinase	Bifunctional 3&apos;-phosphoadenosine 5&apos;-phosphosulfate synthase OS=Urechis caupo PE=2 SV=1
Gene_94476	--	--	--	--	hypothetical protein [Piscirickettsia salmonis]	Reverse transcriptase (RNA-dependent DNA polymerase)	--
Gene_45561	[I]	Lipid transport and metabolism	Molecular Function: carboxylic ester hydrolase activity (GO:0052689);;	K07378|8.67503e-83|bmor:101739442|neuroligin-1-like; K07378 neuroligin (A)	type B carboxylesterase [Candidatus Solibacter usitatus]	Carboxylesterase family	Neuroligin-1 OS=Caenorhabditis elegans GN=nlg-1 PE=1 SV=1
Gene_75063	[R]	General function prediction only	--	K14521|4.06901e-14|bmor:101744824|polycomb protein l(1)G0020-like; K14521 N-acetyltransferase 10 [EC:2.3.1.-] (A)	N-acetyltransferase 10 [Wallemia mellicola CBS 633.66]	--	N-acetyltransferase 10 homolog OS=Dictyostelium discoideum GN=nat10 PE=3 SV=1
Gene_58297	[I]	Lipid transport and metabolism	--	K01897|0|mmu:14081|Acsl1, Acas, Acas1, Acs, FACS, Facl2, LACS_1, LACS1; acyl-CoA synthetase long-chain family member 1 (EC:6.2.1.3); K01897 long-chain acyl-CoA synthetase [EC:6.2.1.3] (A)	hypothetical protein SPPG_06636 [Spizellomyces punctatus DAOM BR117]	AMP-binding enzyme	Long-chain-fatty-acid--CoA ligase 1 OS=Mus musculus GN=Acsl1 PE=1 SV=2
Gene_33458	--	--	--	K11830|6.39666e-16|bmor:101740456|transcription factor A, mitochondrial-like; K11830 transcription factor A, mitochondrial (A)	--	--	--
Gene_29835	[R]	General function prediction only	--	K13208|0|bmor:101740581|protein elav-like; K13208 ELAV like protein 2/3/4 (A)	4 family polyadenylate binding protein, types 1, 2, 3 [Allomyces macrogynus ATCC 38327]	RNA recognition motif. (a.k.a. RRM, RBD, or RNP domain)	ELAV-like protein 2 OS=Pongo abelii GN=ELAVL2 PE=2 SV=1
Gene_96266	--	--	--	K00108|1.45249e-08|bmor:101742426|glucose dehydrogenase [acceptor]-like (A)	--	--	--
Gene_88154	[J]	Translation, ribosomal structure and biogenesis	Molecular Function: RNA binding (GO:0003723);; Molecular Function: structural constituent of ribosome (GO:0003735);; Biological Process: translation (GO:0006412);; Cellular Component: small ribosomal subunit (GO:0015935);;	K02985|6.79706e-175|umr:103678060|RPS3; ribosomal protein S3; K02985 small subunit ribosomal protein S3e (A)	40S ribosomal protein S3-A [Spizellomyces punctatus DAOM BR117]	Ribosomal protein S3, C-terminal domain	40S ribosomal protein S3 OS=Rattus norvegicus GN=Rps3 PE=1 SV=1
Gene_74766	--	--	--	--	hypothetical protein LRAMOSA02721 [Lichtheimia ramosa]	5' nucleotidase family	5&apos;-nucleotidase domain-containing protein 2 OS=Rattus norvegicus GN=Nt5dc2 PE=2 SV=2
Gene_23658	--	--	--	K04498|3.84114e-48|bmor:101744944|histone acetyltransferase p300-like; K04498 E1A/CREB-binding protein [EC:2.3.1.48] (A)	--	--	--
Gene_89274	--	--	--	--	--	Lipocalin / cytosolic fatty-acid binding protein family	Apolipoprotein D OS=Mus musculus GN=Apod PE=2 SV=1
Gene_485	[I]	Lipid transport and metabolism	--	--	carboxylesterase [Eubacterium limosum]	Carboxylesterase family	Esterase FE4 OS=Myzus persicae PE=1 SV=1
Gene_93354	[ER]	--	--	K00207|3.08144e-86|mmu:99586|Dpyd, AI315208, DPD, E330028L06Rik; dihydropyrimidine dehydrogenase (EC:1.3.1.2); K00207 dihydropyrimidine dehydrogenase (NADP+) [EC:1.3.1.2] (A)	pyridine nucleotide-disulfide oxidoreductase [Parasutterella excrementihominis]	--	Dihydropyrimidine dehydrogenase [NADP(+)] OS=Mus musculus GN=Dpyd PE=1 SV=1
Gene_29941	--	--	--	--	--	Fork head domain	Forkhead box protein N4 OS=Danio rerio GN=foxn4 PE=1 SV=1
Gene_62364	--	--	Biological Process: RNA processing (GO:0006396);; Cellular Component: plastid (GO:0009536);;	--	hypothetical protein [Staphylococcus aureus]	MatK/TrnK amino terminal region	Maturase K OS=Ipomoea purpurea GN=matK PE=3 SV=1
Gene_80845	--	--	--	--	hypothetical protein [Piscirickettsia salmonis]	--	--
Gene_81770	--	--	--	K17702|2.77051e-18|bmor:101736540|signal-induced proliferation-associated 1-like protein 2-like; K17702 signal-induced proliferation-associated 1 like protein 2 (A)	--	--	--
Gene_45599	--	--	--	K09478|1.08154e-13|bmor:733139|Acade; acyl-coenzyme A dehydrogenase; K09478 short/branched chain acyl-CoA dehydrogenase [EC:1.3.99.12] (A)	--	--	--
Gene_11632	--	--	--	--	--	Organic Anion Transporter Polypeptide (OATP) family	Solute carrier organic anion transporter family member 4A1 OS=Mus musculus GN=Slco4a1 PE=1 SV=2
Gene_55882	--	--	--	--	hypothetical protein AB894_15325, partial [Piscirickettsia salmonis LF-89 = ATCC VR-1361]	--	--
Gene_2446	--	--	--	K17391|1.48065e-23|bmor:101745047|insulin-like growth factor 2 mRNA-binding protein 1-like; K17391 insulin-like growth factor 2 mRNA-binding protein 1 (A)	--	--	--
Gene_85289	--	--	--	--	--	Lipoprotein amino terminal region	Vitellogenin OS=Bombyx mori GN=VG PE=1 SV=1
Gene_30005	--	--	--	--	hypothetical protein [Pseudoalteromonas sp. SCSIO_11900]	--	--
Gene_56069	--	--	--	K01262|1.53564e-08|bmor:101744492|xaa-Pro aminopeptidase 1-like; K01262 Xaa-Pro aminopeptidase [EC:3.4.11.9] (A)	--	--	--
Gene_62742	[G]	Carbohydrate transport and metabolism	Molecular Function: hydrolase activity (GO:0016787);;	--	beta-glucosidase [Brevundimonas abyssalis]	Glycosyl hydrolase family 1	Lactase-phlorizin hydrolase OS=Homo sapiens GN=LCT PE=1 SV=3
Gene_72018	--	--	--	--	--	HAUS augmin-like complex subunit 6 N-terminus	--
Gene_87353	[L]	Replication, recombination and repair	--	K03165|6.34254e-26|bmor:101735905|DNA topoisomerase 3-beta-1-like; K03165 DNA topoisomerase III [EC:5.99.1.2] (A)	hypothetical protein LRAMOSA01037 [Lichtheimia ramosa]	Toprim domain	DNA topoisomerase 3-beta OS=Drosophila melanogaster GN=Top3beta PE=2 SV=2
Gene_21090	--	--	--	K17550|6.665e-10|bmor:101744830|protein phosphatase 1 regulatory subunit 7-like; K17550 protein phosphatase 1 regulatory subunit 7 (A)	--	--	--
Gene_26669	[U]	Intracellular trafficking, secretion, and vesicular transport	Molecular Function: GTPase activity (GO:0003924);; Molecular Function: GTP binding (GO:0005525);; Biological Process: GTP catabolic process (GO:0006184);; Biological Process: SRP-dependent cotranslational protein targeting to membrane (GO:0006614);; Molecular Function: 7S RNA binding (GO:0008312);; Cellular Component: signal recognition particle (GO:0048500);;	K03106|6.66147e-24|bmor:778481|Srp54; signal recognition particle 54 kDa protein-like; K03106 signal recognition particle subunit SRP54 (A)	hypothetical protein TREMEDRAFT_72197 [Tremella mesenterica DSM 1558]	SRP54-type protein, GTPase domain	Signal recognition particle 54 kDa protein OS=Pongo abelii GN=SRP54 PE=2 SV=1
Gene_10127	--	--	--	--	hypothetical protein AB894_15350, partial [Piscirickettsia salmonis LF-89 = ATCC VR-1361]	--	--
Gene_27612	--	--	--	K15614|9.25373e-15|phu:Phum_PHUM515180|Homeobox protein SIX1, putative; K15614 homeobox protein SIX1 (A)	--	--	Homeobox protein six1b OS=Danio rerio GN=six1b PE=1 SV=1
Gene_25794	--	--	--	--	hypothetical protein [Piscirickettsia salmonis]	--	--
Gene_77299	--	--	--	--	hypothetical protein, partial [Escherichia coli]	--	--
Gene_4741	--	--	--	--	hypothetical protein [Piscirickettsia salmonis]	--	--
Gene_70376	--	--	--	K11367|2.20565e-08|phu:Phum_PHUM370270|Chromo domain protein, putative (EC:2.7.11.1); K11367 chromodomain-helicase-DNA-binding protein 1 [EC:3.6.4.12] (A)	--	--	--
Gene_20223	--	--	--	K01187|8.39384e-21|bmor:101745485|maltase A3-like; K01187 alpha-glucosidase [EC:3.2.1.20] (A)	--	--	--
Gene_19900	[O]	Posttranslational modification, protein turnover, chaperones	Molecular Function: binding (GO:0005488);;	K09503|0|bmor:100302616|DnaJ-1, DjA2; DnaJ (Hsp40) homolog 1; K09503 DnaJ homolog subfamily A member 2 (A)	chaperone DnaJ [Spizellomyces punctatus DAOM BR117]	DnaJ C terminal domain	DnaJ homolog subfamily A member 2 OS=Bos taurus GN=DNAJA2 PE=2 SV=1
Gene_72223	--	--	--	K17607|1.57062e-19|bmor:101744267|TIP41-like protein-like; K17607 type 2A phosphatase activator TIP41 (A)	hypothetical protein BATDEDRAFT_18163 [Batrachochytrium dendrobatidis JAM81]	TIP41-like family	TIP41-like protein OS=Xenopus tropicalis GN=tiprl PE=2 SV=1
Gene_34260	[E]	Amino acid transport and metabolism	--	K00108|0|bmor:101743477|glucose dehydrogenase [acceptor]-like (A)	choline dehydrogenase [Fischerella sp. PCC 9605]	GMC oxidoreductase	Glucose dehydrogenase [FAD, quinone] OS=Drosophila pseudoobscura pseudoobscura GN=Gld PE=3 SV=4
Gene_40616	--	--	--	K04460|1.54754e-13|bmor:101745024|serine/threonine-protein phosphatase 5-like; K04460 serine/threonine-protein phosphatase 5 [EC:3.1.3.16] (A)	--	PPP5 TPR repeat region	Protein PPP5D1 OS=Homo sapiens GN=PPP5D1 PE=2 SV=2
Gene_22193	[O]	Posttranslational modification, protein turnover, chaperones	Biological Process: protein peptidyl-prolyl isomerization (GO:0000413);; Molecular Function: peptidyl-prolyl cis-trans isomerase activity (GO:0003755);; Cellular Component: endoplasmic reticulum lumen (GO:0005788);; Biological Process: protein folding (GO:0006457);; Molecular Function: peptide binding (GO:0042277);;	--	peptidyl-prolyl cis-trans isomerase B (cyclophilin B) [Mortierella verticillata NRRL 6337]	Cyclophilin type peptidyl-prolyl cis-trans isomerase/CLD	Peptidyl-prolyl cis-trans isomerase B1 OS=Rhizopus delemar (strain RA 99-880 / ATCC MYA-4621 / FGSC 9543 / NRRL 43880) GN=cyp8 PE=3 SV=1
Gene_75722	--	--	--	--	--	Trypsin	--
Gene_80752	--	--	--	--	VCATH [Agrotis segetum nucleopolyhedrovirus]	--	--
Gene_77583	--	--	--	--	hypothetical protein [Piscirickettsia salmonis]	Reverse transcriptase (RNA-dependent DNA polymerase)	Putative 115 kDa protein in type-1 retrotransposable element R1DM OS=Drosophila melanogaster GN=R1A1-element\ORF2 PE=3 SV=1
Gene_79259	[U]	Intracellular trafficking, secretion, and vesicular transport	Molecular Function: GTPase activity (GO:0003924);; Molecular Function: signal recognition particle binding (GO:0005047);; Molecular Function: GTP binding (GO:0005525);; Cellular Component: signal recognition particle receptor complex (GO:0005785);; Biological Process: GTP catabolic process (GO:0006184);; Biological Process: SRP-dependent cotranslational protein targeting to membrane (GO:0006614);;	K13431|2.41367e-68|isc:IscW_ISCW007119|signal recognition particle receptor, alpha subunit, putative; K13431 signal recognition particle receptor subunit alpha (A)	hypothetical protein GLOINDRAFT_345889 [Rhizophagus irregularis DAOM 181602]	SRP54-type protein, GTPase domain	Signal recognition particle receptor subunit alpha homolog OS=Drosophila melanogaster GN=Gtp-bp PE=1 SV=2
Gene_39306	[Z]	Cytoskeleton	--	K11673|0|bmor:101740322|actin-related protein 8-like; K11673 actin-related protein 8 (A)	hypothetical protein GLOINDRAFT_67266, partial [Rhizophagus irregularis DAOM 181602]	Actin	Actin-related protein 8 OS=Aedes aegypti GN=Arp8 PE=3 SV=1
Gene_23361	--	--	Molecular Function: oxidoreductase activity, acting on paired donors, with incorporation or reduction of molecular oxygen (GO:0016705);; Molecular Function: dioxygenase activity (GO:0051213);;	K00472|3.71299e-15|aag:AaeL_AAEL007032|prolyl 4-hydroxylase alpha subunit 1, putative; K00472 prolyl 4-hydroxylase [EC:1.14.11.2] (A)	procollagen-proline dioxygenase [Rhodanobacter sp. 115]	--	Prolyl 4-hydroxylase subunit alpha-1 OS=Rattus norvegicus GN=P4ha1 PE=2 SV=2
Gene_6995	--	--	--	K14016|8.90548e-19|bmor:101742110|ubiquitin fusion degradation protein 1 homolog; K14016 ubiquitin fusion degradation protein 1 (A)	hypothetical protein SPPG_07952 [Spizellomyces punctatus DAOM BR117]	Ubiquitin fusion degradation protein UFD1	Ubiquitin fusion degradation protein 1 homolog OS=Drosophila melanogaster GN=Ufd1-like PE=2 SV=1
Gene_72096	--	--	--	K17541|3.60168e-23|bmor:101743513|SCY1-like protein 2-like; K17541 SCY1-like protein 2 (A)	--	--	--
Gene_65163	--	--	--	K10427|6.79874e-29|bmor:692805|dynactin 4 protein; K10427 dynactin 5 (A)	hypothetical protein L969DRAFT_96533 [Mixia osmundae IAM 14324]	--	Dynactin subunit 5 OS=Pongo abelii GN=DCTN5 PE=2 SV=1
Gene_72068	--	--	--	K02084|4.97796e-23|bmor:100529085|Apaf-1; Apaf-1 protein; K02084 apoptotic protease-activating factor (A)	--	--	--
Gene_60335	--	--	--	K10595|4.58072e-19|bmor:101738581|probable E3 ubiquitin-protein ligase HERC2-like; K10595 E3 ubiquitin-protein ligase HERC2 [EC:6.3.2.19] (A)	--	--	--
Gene_47849	[H]	Coenzyme transport and metabolism	--	K03639|1.29345e-68|bmor:101745478|molybdenum cofactor biosynthesis protein 1-like; K03639 cyclic pyranopterin phosphate synthase [EC:4.1.99.18] (A)	hypothetical protein [Reyranella massiliensis]	MoaC family	Cyclic pyranopterin monophosphate synthase accessory protein OS=Desulfovibrio magneticus (strain ATCC 700980 / DSM 13731 / RS-1) GN=moaC PE=3 SV=1
Gene_49680	--	--	--	K16353|2.65511e-31|bmor:101741950|protein sidekick-like; K16353 protein sidekick (A)	--	--	Protein sidekick OS=Drosophila melanogaster GN=sdk PE=1 SV=2
Gene_41927	--	--	--	K15338|7.80185e-30|bmor:101738877|flap endonuclease GEN-like; K15338 flap endonuclease GEN [EC:3.1.-.-] (A)	--	--	Flap endonuclease GEN OS=Drosophila melanogaster GN=Gen PE=1 SV=1
Gene_8788	--	--	--	--	hypothetical protein [endosymbiont of Tevnia jerichonana]	--	Probable RNA-directed DNA polymerase from transposon BS OS=Drosophila melanogaster GN=RTase PE=2 SV=1
Gene_71172	--	--	--	--	hypothetical protein PSTG_18990 [Puccinia striiformis f. sp. tritici PST-78]	DDE superfamily endonuclease	--
Gene_80882	--	--	--	--	--	Conserved mid region of cactin	Cactin OS=Mus musculus GN=Cactin PE=1 SV=2
Gene_53734	--	--	--	K08471|2.327e-06|bmor:100127037|Or-46, BmOr-46, Or46; olfactory receptor 46; K08471 gustatory receptor (A)	hypothetical protein [Piscirickettsia salmonis]	--	--
Gene_43842	--	--	--	K12654|1.24937e-25|bmor:101740268|uncharacterized LOC101740268; K12654 transmembrane protein 173 (A)	--	Transmembrane protein 173	--
Gene_93689	--	--	--	--	hypothetical protein [Piscirickettsia salmonis]	--	--
Gene_76854	--	--	--	K06277|7.25426e-25|bmor:101746299|guanine nucleotide-releasing factor 2-like; K06277 Rap guanine nucleotide exchange factor 1 (A)	--	--	--
Gene_38300	--	--	--	K14999|7.42273e-17|bmor:100126548|Cyp6ae9, CYP6AE8; cytochrome P450 CYP6AE9; K14999 cytochrome P450, family 6 [EC:1.14.-.-] (A)	--	--	--
Gene_5478	--	--	--	--	--	PDZ domain (Also known as DHR or GLGF)	Regulator of G-protein signaling loco OS=Drosophila melanogaster GN=loco PE=1 SV=2
Gene_7967	--	--	--	--	hypothetical protein [Piscirickettsia salmonis]	--	--
Gene_65491	--	--	--	K13192|1.02125e-09|bmor:101739423|RNA-binding protein 26-like; K13192 RNA-binding protein 26 (A)	--	--	--
Gene_46506	--	--	--	--	--	PDZ domain	--
Gene_12432	--	--	--	K12619|6.96975e-07|cdu:CD36_41070|5'-3' exoribonuclease, putative; K12619 5'-3' exoribonuclease 2 [EC:3.1.13.-] (A)	hypothetical protein [Pseudonocardia sp. P2]	Collagen triple helix repeat (20 copies)	--
Gene_25955	[K]	Transcription	--	K12626|2.15485e-24|bmor:692825|U6 snRNA-associated Sm-like protein; K12626 U6 snRNA-associated Sm-like protein LSm7 (A)	U6 snRNP-associated protein Lsm7 [Schizosaccharomyces japonicus yFS275]	--	U6 snRNA-associated Sm-like protein LSm7 OS=Homo sapiens GN=LSM7 PE=1 SV=1
Gene_89895	--	--	--	K13356|4.1635e-38|bmor:101738716|putative fatty acyl-CoA reductase CG5065-like; K13356 fatty acyl-CoA reductase [EC:1.2.1.-] (A)	hypothetical protein [Escherichia coli]	Reverse transcriptase (RNA-dependent DNA polymerase)	RNA-directed DNA polymerase from mobile element jockey OS=Drosophila melanogaster GN=pol PE=1 SV=1
Gene_94475	--	--	--	--	--	Uncharacterized conserved protein (DUF2048)	Uncharacterized protein C4orf29 homolog OS=Rattus norvegicus PE=2 SV=2
Gene_66377	--	--	--	--	hypothetical protein PSTG_18897, partial [Puccinia striiformis f. sp. tritici PST-78]	Zinc knuckle	--
Gene_32718	--	--	--	K18159|9.08675e-35|bmor:101736253|probable complex I intermediate-associated protein 30, mitochondrial-like; K18159 NADH dehydrogenase [ubiquinone] 1 alpha subcomplex assembly factor 1 (A)	related to complex I intermediate-associated protein CIA30 precursor, mitochondrial [Ustilago hordei]	Complex I intermediate-associated protein 30 (CIA30)	Probable complex I intermediate-associated protein 30, mitochondrial OS=Drosophila melanogaster GN=CG7598 PE=2 SV=1
Gene_77881	--	--	--	K14766|5.83858e-39|bmor:101746876|nucleolar protein 14 homolog; K14766 nucleolar protein 14 (A)	--	Nop14-like family	Nucleolar protein 14 homolog OS=Drosophila melanogaster GN=l(3)07882 PE=2 SV=2
Gene_62805	--	--	--	K06628|4.82349e-38|bmor:101746151|cell division control protein 45 homolog; K06628 cell division control protein 45 (A)	DNA replication pre-initiation complex subunit Cdc45 [Schizosaccharomyces pombe 972h-]	CDC45-like protein	Cell division control protein 45 homolog OS=Mus musculus GN=Cdc45 PE=2 SV=2
Gene_28568	--	--	--	--	hypothetical protein [Escherichia coli]	--	--
Gene_93336	[G]	Carbohydrate transport and metabolism	--	K08171|5.12622e-132|mmu:14385|Slc37a4, G6PT, G6pt1, GSD-1b, mG6PT; solute carrier family 37 (glucose-6-phosphate transporter), member 4; K08171 MFS transporter, OPA family, solute carrier family 37 (glycerol-6-phosphate transporter), member 4 (A)	MFS transporter [Chlamydia sp. &apos;Diamant&apos;]	Major Facilitator Superfamily	Glucose-6-phosphate translocase OS=Homo sapiens GN=SLC37A4 PE=1 SV=1
Gene_61001	--	--	--	--	--	--	von Willebrand factor A domain-containing protein 9 OS=Gallus gallus GN=VWA9 PE=2 SV=1
Gene_70193	--	--	--	--	--	Winged helix-turn-helix DNA-binding	--
Gene_27029	--	--	--	--	hypothetical protein [Piscirickettsia salmonis]	--	--
Gene_68849	--	--	--	--	hypothetical protein RMCBS344292_03749 [Rhizopus microsporus]	Arrestin (or S-antigen), C-terminal domain	--
Gene_65428	--	--	--	K04233|1.57295e-177|bmor:692587|Alstr, AR, BAR; allatostatin receptor; K04233 allatostatin receptor (A)	G-protein-coupled chemokine receptor [Goatpox virus]	7 transmembrane receptor (rhodopsin family)	Allatostatin-A receptor OS=Bombyx mori GN=AR PE=2 SV=1
Gene_43998	--	--	--	--	hypothetical protein [Escherichia coli]	--	Histone-lysine N-methyltransferase SETMAR OS=Homo sapiens GN=SETMAR PE=1 SV=2
Gene_36235	--	--	--	K17261|8.74686e-73|bmor:101737787|adenylyl cyclase-associated protein 1-like; K17261 adenylyl cyclase-associated protein (A)	hypothetical protein SPPG_08140 [Spizellomyces punctatus DAOM BR117]	Adenylate cyclase associated (CAP) N terminal	Adenylyl cyclase-associated protein 1 OS=Macaca fascicularis GN=CAP1 PE=2 SV=3
Gene_21123	--	--	--	--	--	Insect cuticle protein	Cuticle protein 2 OS=Lonomia obliqua PE=1 SV=2
Gene_13580	[R]	General function prediction only	Molecular Function: peptidase activity (GO:0008233);;	K17732|0|dmo:Dmoj_GI23318|GI23318 gene product from transcript GI23318-RA; K17732 mitochondrial-processing peptidase subunit beta [EC:3.4.24.64] (A)	hypothetical protein DI09_7p140 [Mitosporidium daphniae]	Insulinase (Peptidase family M16)	Mitochondrial-processing peptidase subunit beta OS=Bos taurus GN=PMPCB PE=2 SV=1
Gene_32619	--	--	--	--	--	--	Pyridoxal-dependent decarboxylase domain-containing protein 1 OS=Xenopus laevis GN=pdxdc1 PE=2 SV=1
Gene_20736	[O]	Posttranslational modification, protein turnover, chaperones	Molecular Function: ATP binding (GO:0005524);; Cellular Component: cytoplasm (GO:0005737);; Biological Process: protein folding (GO:0006457);; Molecular Function: unfolded protein binding (GO:0051082);;	K09494|2.3821e-21|bmor:692797|chaperonin containing t-complex polypeptide 1 beta subunit; K09494 T-complex protein 1 subunit beta (A)	unnamed protein product [Kluyveromyces dobzhanskii CBS 2104]	TCP-1/cpn60 chaperonin family	T-complex protein 1 subunit beta OS=Macaca fascicularis GN=CCT2 PE=2 SV=3
Gene_25688	--	--	--	--	--	RNase H	--
Gene_70270	--	--	--	K01077|5.93212e-22|bmor:101747022|membrane-bound alkaline phosphatase-like; K01077 alkaline phosphatase [EC:3.1.3.1] (A)	alkaline phosphatase [Hyphomonas johnsonii]	--	Membrane-bound alkaline phosphatase OS=Bombyx mori GN=Alp-m PE=1 SV=4
Gene_14403	--	--	--	--	--	Insect cuticle protein	Cuticle protein 2 OS=Lonomia obliqua PE=1 SV=2
Gene_41178	--	--	--	--	--	Chorion protein	Chorion class A protein Ld19 OS=Lymantria dispar PE=2 SV=1
Gene_85769	--	--	--	--	--	DNA/RNA non-specific endonuclease	--
Gene_82231	[Z]	Cytoskeleton	Molecular Function: GTPase activity (GO:0003924);; Molecular Function: structural constituent of cytoskeleton (GO:0005200);; Molecular Function: GTP binding (GO:0005525);; Cellular Component: cytoplasm (GO:0005737);; Cellular Component: microtubule (GO:0005874);; Biological Process: GTP catabolic process (GO:0006184);; Biological Process: microtubule-based process (GO:0007017);; Biological Proces…	K07374|0|dpe:Dper_GL12416|GL12416 gene product from transcript GL12416-RA; K07374 tubulin alpha (A)	tubulin, alpha, ubiquitous [Batrachochytrium dendrobatidis JAM81]	Tubulin/FtsZ family, GTPase domain	Tubulin alpha-3 chain OS=Homarus americanus PE=2 SV=1
Gene_86270	[R]	General function prediction only	Molecular Function: catalytic activity (GO:0003824);; Biological Process: metabolic process (GO:0008152);; Molecular Function: metal ion binding (GO:0046872);;	--	hypothetical protein RirG_042370 [Rhizophagus irregularis DAOM 197198w]	Insulinase (Peptidase family M16)	Uncharacterized protein C05D11.1 OS=Caenorhabditis elegans GN=C05D11.1 PE=1 SV=2
Gene_4514	[R]	General function prediction only	--	--	uncharacterized protein FFUJ_04298 [Fusarium fujikuroi IMI 58289]	C2H2-type zinc finger	Zinc finger protein 782 OS=Homo sapiens GN=ZNF782 PE=2 SV=1
Gene_85742	--	--	--	--	hypothetical protein [Escherichia coli]	--	--
Gene_94786	--	--	--	--	hypothetical protein, partial [Escherichia coli]	--	--
Gene_87355	--	--	Molecular Function: hydrolase activity (GO:0016787);;	K08568|4.02227e-147|mmu:64138|Ctsz, AI787083, AU019819, CTSX, D2Wsu143e; cathepsin Z (EC:3.4.18.1); K08568 cathepsin X [EC:3.4.18.1] (A)	hypothetical protein AMJ40_02265, partial [candidate division TA06 bacterium DG_26]	Papain family cysteine protease	Cathepsin Z OS=Mus musculus GN=Ctsz PE=2 SV=1
Gene_13731	--	--	--	K04506|3.01784e-10|tca:103313688|probable E3 ubiquitin-protein ligase sinah; K04506 E3 ubiquitin-protein ligase SIAH1 [EC:6.3.2.19] (A)	--	Seven in absentia protein family	--
Gene_17245	--	--	--	K05285|2.03923e-11|bmor:101742026|GPI ethanolamine phosphate transferase 1-like; K05285 phosphatidylinositol glycan, class N [EC:2.7.-.-] (A)	--	--	--
Gene_40123	--	--	--	--	--	gag-polypeptide of LTR copia-type	--
Gene_87155	--	--	--	K13184|4.38703e-25|bmor:100101216|MLE; MLE protein; K13184 ATP-dependent RNA helicase A [EC:3.6.4.13] (A)	--	--	ATP-dependent RNA helicase A-like protein OS=Xenopus laevis GN=dhx9 PE=2 SV=1
Gene_85138	--	--	--	K11320|2.29633e-09|ola:101167297|E1A-binding protein p400-like; K11320 E1A-binding protein p400 [EC:3.6.4.-] (A)	--	--	E1A-binding protein p400 OS=Mus musculus GN=Ep400 PE=1 SV=3
Gene_54299	--	--	--	--	hypothetical protein [Parasitella parasitica]	MBOAT, membrane-bound O-acyltransferase family	Protein-cysteine N-palmitoyltransferase HHAT-like protein OS=Mus musculus GN=Hhatl PE=1 SV=2
Gene_68958	[OJ]	--	Molecular Function: organic cyclic compound binding (GO:0097159);; Molecular Function: heterocyclic compound binding (GO:1901363);;	K15191|3.32988e-40|bmor:101740326|la-related protein 7-like; K15191 La-related protein 7 (A)	hypothetical protein SPPG_06699 [Spizellomyces punctatus DAOM BR117]	La domain	La-related protein 7 OS=Danio rerio GN=larp7 PE=2 SV=1
Gene_15565	--	--	--	--	--	Transposase IS4	--
Gene_811	--	--	--	K11647|7.98312e-30|bmor:101737502|ATP-dependent helicase brm-like; K11647 SWI/SNF-related matrix-associated actin-dependent regulator of chromatin subfamily A member 2/4 [EC:3.6.4.-] (A)	--	Bromodomain	ATP-dependent helicase brm OS=Drosophila melanogaster GN=brm PE=1 SV=2
Gene_85259	--	--	--	K00232|1.5438e-36|lgi:LOTGIDRAFT_127454|hypothetical protein; K00232 acyl-CoA oxidase [EC:1.3.3.6] (A)	hypothetical protein MVEG_09396 [Mortierella verticillata NRRL 6337]	Vitelline membrane outer layer protein I (VOMI)	--
Gene_29297	[LR]	--	--	--	hypothetical protein FVEG_11240 [Fusarium verticillioides 7600]	--	Uncharacterized protein YJR142W OS=Saccharomyces cerevisiae (strain ATCC 204508 / S288c) GN=YJR142W PE=1 SV=1
Gene_31108	[O]	Posttranslational modification, protein turnover, chaperones	--	--	hypothetical protein BATDEDRAFT_86054 [Batrachochytrium dendrobatidis JAM81]	DnaJ domain	DnaJ protein homolog 1 OS=Drosophila melanogaster GN=DnaJ-1 PE=1 SV=3
Gene_57680	--	--	--	K16196|7.50044e-18|bmor:101741238|eukaryotic translation initiation factor 2-alpha kinase 4-like; K16196 eukaryotic translation initiation factor 2-alpha kinase 4 [EC:2.7.11.1] (A)	--	--	--
Gene_32105	--	--	--	--	hypothetical protein, partial [Escherichia coli]	--	--
Gene_37218	--	--	--	--	--	Coiled-coil receptor-binding R-domain of colicin E2	--
Gene_77785	--	--	--	K06491|2.33511e-70|ame:409849|IGFn3-12, GB14520; immunoglobulin-like and fibronectin type III domain containing 12; K06491 neural cell adhesion molecule (A)	hypothetical protein [Microbacterium sp. No. 7]	Immunoglobulin I-set domain	Fasciclin-2 OS=Schistocerca americana GN=FAS2 PE=1 SV=2
Gene_62447	--	--	--	--	hypothetical protein MVEG_09751 [Mortierella verticillata NRRL 6337]	Microtubule-associated protein CRIPT	Cysteine-rich PDZ-binding protein OS=Rattus norvegicus GN=Cript PE=1 SV=1
Gene_26965	[C]	Energy production and conversion	Biological Process: metabolic process (GO:0008152);; Molecular Function: oxidoreductase activity, acting on the aldehyde or oxo group of donors (GO:0016903);;	K00128|1.34494e-19|bmor:692889|mitochondrial aldehyde dehydrogenase; K00128 aldehyde dehydrogenase (NAD+) [EC:1.2.1.3] (A)	sorbosone dehydrogenase [Martelella endophytica]	Aldehyde dehydrogenase family	Retinal dehydrogenase 1 OS=Gallus gallus GN=ALDH1A1 PE=2 SV=1
Gene_27855	--	--	--	K11291|1.71178e-22|bmor:101735399|protein HGV2-like; K11291 nuclear autoantigenic sperm protein (A)	--	--	Histone-binding protein N1/N2 OS=Xenopus laevis PE=1 SV=3
Gene_67638	--	--	--	K05768|4.80013e-18|bmor:101741373|gelsolin, cytoplasmic-like; K05768 gelsolin (A)	--	--	--
Gene_21459	[S]	Function unknown	--	--	hypothetical protein [Limnoraphis robusta]	Leucine rich repeat	Chaoptin OS=Drosophila melanogaster GN=chp PE=1 SV=2
Gene_11705	--	--	--	K18040|2.27281e-40|bmor:101736631|tyrosine-protein phosphatase non-receptor type 23-like; K18040 tyrosine-protein phosphatase non-receptor type 23 [EC:3.1.3.48] (A)	--	BRO1-like domain	Tyrosine-protein phosphatase non-receptor type 23 OS=Mus musculus GN=Ptpn23 PE=1 SV=2
Gene_87999	--	--	--	--	hypothetical protein [Piscirickettsia salmonis]	--	--
Gene_73983	--	--	--	K07195|7.6038e-23|bmor:101741487|exocyst complex component 7-like; K07195 exocyst complex component 7 (A)	--	--	--
Gene_73174	--	--	--	--	hypothetical protein [Piscirickettsia salmonis]	--	--
Gene_29533	--	--	--	K01077|2.92373e-21|bmor:101743834|alkaline phosphatase, tissue-nonspecific isozyme-like; K01077 alkaline phosphatase [EC:3.1.3.1] (A)	--	--	--
Gene_73567	--	--	--	K14005|2.21017e-10|bmor:101737629|protein transport protein Sec31A-like; K14005 protein transport protein SEC31 (A)	--	--	--
Gene_35609	--	--	--	--	hypothetical protein HMPREF1544_11660 [Mucor circinelloides f. circinelloides 1006PhL]	Sugar (and other) transporter	Facilitated trehalose transporter Tret1 OS=Apis mellifera ligustica GN=Tret1 PE=1 SV=1
Gene_19961	--	--	--	--	--	Reeler domain	Putative defense protein Hdd11 OS=Hyphantria cunea PE=2 SV=1
Gene_13724	--	--	--	--	--	--	Protein split ends OS=Drosophila melanogaster GN=spen PE=1 SV=2
Gene_34444	[Q]	Secondary metabolites biosynthesis, transport and catabolism	--	K14985|1.90738e-57|bmor:100036578|Cyp18a1; cytochrome P450 18a1; K14985 26-hydroxylase [EC:1.14.-.-] (A)	hypothetical protein [Fischerella sp. PCC 9339]	Cytochrome P450	Cytochrome P450 18a1 OS=Drosophila melanogaster GN=Cyp18a1 PE=2 SV=2
Gene_37575	[F]	Nucleotide transport and metabolism	Molecular Function: deoxyribose-phosphate aldolase activity (GO:0004139);; Cellular Component: cytoplasm (GO:0005737);; Biological Process: deoxyribonucleotide catabolic process (GO:0009264);; Biological Process: deoxyribose phosphate catabolic process (GO:0046386);;	K01619|2.36935e-16|bmor:101741523|putative deoxyribose-phosphate aldolase-like; K01619 deoxyribose-phosphate aldolase [EC:4.1.2.4] (A)	2-deoxyribose-5-phosphate aldolase [Oceanibulbus indolifex]	--	Deoxyribose-phosphate aldolase OS=Mus musculus GN=Dera PE=2 SV=1
Gene_45529	--	--	--	K10798|7.51352e-06|bmor:100862754|parp; K10798 poly [ADP-ribose] polymerase [EC:2.4.2.30] (A)	--	--	--
Gene_69534	--	--	--	--	--	Endonuclease-reverse transcriptase	--
Gene_470	--	--	--	--	--	Insect cuticle protein	Cuticle protein 3 OS=Lonomia obliqua PE=1 SV=2
Gene_74539	--	--	--	--	hypothetical protein CsmBV13.10 [Cotesia sesamiae Mombasa bracovirus]	--	--
Gene_60699	--	--	--	--	--	--	KRAB-A domain-containing protein 2 OS=Homo sapiens GN=KRBA2 PE=1 SV=1
Gene_33740	[S]	Function unknown	--	--	hypothetical protein SPPG_08093 [Spizellomyces punctatus DAOM BR117]	Leucine Rich repeats (2 copies)	Leucine-rich repeat-containing protein 57 OS=Homo sapiens GN=LRRC57 PE=1 SV=1
Gene_47548	--	--	--	K00901|8.79674e-07|dgr:Dgri_GH12642|GH12642 gene product from transcript GH12642-RA; K00901 diacylglycerol kinase (ATP) [EC:2.7.1.107] (A)	--	--	Eye-specific diacylglycerol kinase OS=Drosophila melanogaster GN=rdgA PE=2 SV=2
Gene_40705	[T]	Signal transduction mechanisms	Biological Process: single-organism transport (GO:0044765);; Biological Process: regulation of cellular process (GO:0050794);;	K04955|3.45669e-45|bmor:101738521|potassium/sodium hyperpolarization-activated cyclic nucleotide-gated channel 3-like; K04955 hyperpolarization activated cyclic nucleotide-gated potassium channel 2 (A)	hypothetical protein [Flexithrix dorotheae]	Cyclic nucleotide-binding domain	cAMP-dependent protein kinase regulatory subunit OS=Kluyveromyces lactis (strain ATCC 8585 / CBS 2359 / DSM 70799 / NBRC 1267 / NRRL Y-1140 / WM37) GN=PKAR PE=3 SV=1
Gene_40928	--	--	--	K02516|9.9121e-61|bmor:101742218|protein arginine N-methyltransferase 5-like; K02516 protein arginine N-methyltransferase 5 [EC:2.1.1.125] (A)	--	--	Protein arginine N-methyltransferase 5 OS=Bos taurus GN=PRMT5 PE=2 SV=1
Gene_5356	--	--	--	--	hypothetical protein RMATCC62417_07538 [Rhizopus microsporus]	Cyclin, N-terminal domain	CDK5 and ABL1 enzyme substrate 1 OS=Homo sapiens GN=CABLES1 PE=1 SV=2
Gene_96335	--	--	--	--	hypothetical protein HIM_10596 [Hirsutella minnesotensis 3608]	Transposase IS4	PiggyBac transposable element-derived protein 3 OS=Homo sapiens GN=PGBD3 PE=2 SV=3
Gene_86901	--	--	--	--	hypothetical protein [Piscirickettsia salmonis]	--	--
Gene_63369	--	--	--	K11664|5.39903e-15|nvi:100117372|vacuolar protein sorting-associated protein 72 homolog; K11664 vacuolar protein sorting-associated protein 72 (A)	--	YL1 nuclear protein	Vacuolar protein sorting-associated protein 72 homolog OS=Drosophila melanogaster GN=YL-1 PE=1 SV=1
Gene_82648	--	--	--	--	--	Reverse transcriptase (RNA-dependent DNA polymerase)	--
Gene_88003	[P]	Inorganic ion transport and metabolism	Molecular Function: nucleotide binding (GO:0000166);; Biological Process: cation transport (GO:0006812);; Cellular Component: membrane (GO:0016020);; Molecular Function: cation-transporting ATPase activity (GO:0019829);; Molecular Function: ion binding (GO:0043167);;	K05853|0|mmu:11938|Atp2a2, 9530097L16Rik, D5Wsu150e, SERCA2, SERCA2B, mKIAA4195; ATPase, Ca++ transporting, cardiac muscle, slow twitch 2 (EC:3.6.3.8); K05853 Ca2+ transporting ATPase, sarcoplasmic/endoplasmic reticulum [EC:3.6.3.8] (A)	calcium-translocating P-type ATPase, SERCA-type [Capronia coronata CBS 617.96]	E1-E2 ATPase	Sarcoplasmic/endoplasmic reticulum calcium ATPase 2 OS=Mus musculus GN=Atp2a2 PE=1 SV=2
Gene_60857	--	--	--	--	--	--	Sodium/iodide cotransporter OS=Mus musculus GN=Slc5a5 PE=2 SV=1
Gene_80212	--	--	--	--	hypothetical protein [Piscirickettsia salmonis]	Endonuclease-reverse transcriptase	--
Gene_87177	--	--	--	--	--	--	Kanadaptin OS=Homo sapiens GN=SLC4A1AP PE=1 SV=1
Gene_49105	--	--	Molecular Function: catalytic activity (GO:0003824);;	--	hypothetical protein FOC4_g10001903 [Fusarium oxysporum f. sp. cubense race 4]	Reverse transcriptase (RNA-dependent DNA polymerase)	RNA-directed DNA polymerase from mobile element jockey OS=Drosophila melanogaster GN=pol PE=1 SV=1
Gene_5096	--	--	--	--	hypothetical protein [Escherichia coli]	Endonuclease-reverse transcriptase	Craniofacial development protein 2 OS=Bos taurus GN=CFDP2 PE=1 SV=2
Gene_85708	--	--	--	--	hypothetical protein [Piscirickettsia salmonis]	Reverse transcriptase (RNA-dependent DNA polymerase)	Probable RNA-directed DNA polymerase from transposon X-element OS=Drosophila melanogaster GN=X-element\ORF2 PE=3 SV=1
Gene_13217	[GEPR]	--	--	--	hypothetical protein SPPG_07990 [Spizellomyces punctatus DAOM BR117]	Major Facilitator Superfamily	Monocarboxylate transporter 12 OS=Mus musculus GN=Slc16a12 PE=2 SV=1
Gene_78980	--	--	--	--	hypothetical protein [Piscirickettsia salmonis]	--	--
Gene_42793	--	--	--	--	hypothetical protein [Escherichia coli]	Reverse transcriptase (RNA-dependent DNA polymerase)	--
Gene_68250	--	--	--	--	hypothetical protein, partial [Escherichia coli]	--	--
Gene_74062	--	--	--	K11433|4.33006e-11|pxb:103942863|histone-lysine N-methyltransferase SETMAR-like; K11433 histone-lysine N-methyltransferase SETMAR [EC:2.1.1.43] (A)	hypothetical protein [Escherichia coli]	--	--
Gene_8110	--	--	--	K18270|3.73568e-128|bmor:101741024|rab3 GTPase-activating protein catalytic subunit-like; K18270 Rab3 GTPase-activating protein catalytic subunit (A)	hypothetical protein BATDEDRAFT_34532 [Batrachochytrium dendrobatidis JAM81]	Rab3 GTPase-activating protein catalytic subunit	Rab3 GTPase-activating protein catalytic subunit OS=Homo sapiens GN=RAB3GAP1 PE=1 SV=3
Gene_70215	--	--	--	--	hypothetical protein [Escherichia coli]	Reverse transcriptase (RNA-dependent DNA polymerase)	--
Gene_92428	--	--	--	--	--	Basic region leucine zipper	cAMP-responsive element-binding protein-like 2 OS=Xenopus tropicalis GN=crebl2 PE=3 SV=1
Gene_28619	--	--	--	--	hypothetical protein [Piscirickettsia salmonis]	--	--
Gene_2921	[O]	Posttranslational modification, protein turnover, chaperones	Molecular Function: carbamoyl-phosphate synthase (glutamine-hydrolyzing) activity (GO:0004088);; Molecular Function: ATP binding (GO:0005524);; Cellular Component: chaperonin-containing T-complex (GO:0005832);; Biological Process: protein folding (GO:0006457);; Molecular Function: unfolded protein binding (GO:0051082);;	K09498|9.96039e-36|bmor:692796|chaperonin subunit 6a zeta; K09498 T-complex protein 1 subunit zeta (A)	T-complex protein 1 subunit zeta [Paracoccidioides lutzii Pb01]	TCP-1/cpn60 chaperonin family	T-complex protein 1 subunit zeta (Fragment) OS=Sus scrofa GN=CCT6 PE=2 SV=1
Gene_39913	[J]	Translation, ribosomal structure and biogenesis	Molecular Function: aminoacyl-tRNA editing activity (GO:0002161);; Molecular Function: leucine-tRNA ligase activity (GO:0004823);; Molecular Function: ATP binding (GO:0005524);; Biological Process: leucyl-tRNA aminoacylation (GO:0006429);; Biological Process: regulation of translational fidelity (GO:0006450);;	K01869|1.63707e-69|bmor:101736198|probable leucine--tRNA ligase, mitochondrial-like; K01869 leucyl-tRNA synthetase [EC:6.1.1.4] (A)	tRNA synthetases class I family protein [Microcystis aeruginosa DIANCHI905]	tRNA synthetases class I (M)	Probable leucine--tRNA ligase, mitochondrial OS=Pongo abelii GN=LARS2 PE=2 SV=1
Gene_47071	--	--	--	--	pp1ab [Ball python nidovirus]	--	--
Gene_16585	--	--	--	--	--	Janus/Ocnus family (Ocnus)	14 kDa phosphohistidine phosphatase OS=Bos taurus GN=PHPT1 PE=2 SV=1
Gene_82817	--	--	--	--	hypothetical protein [Piscirickettsia salmonis]	--	--
Gene_73928	--	--	--	--	--	SAM domain (Sterile alpha motif)	Ankyrin repeat and SAM domain-containing protein 1A OS=Homo sapiens GN=ANKS1A PE=1 SV=4
Gene_84882	[Q]	Secondary metabolites biosynthesis, transport and catabolism	--	--	hypothetical protein AMAG_19100 [Allomyces macrogynus ATCC 38327]	Cytochrome P450	Probable cytochrome P450 301a1, mitochondrial OS=Drosophila melanogaster GN=Cyp301a1 PE=2 SV=1
Gene_84623	--	--	--	--	Chain A, Crystal Structure Of Ancestral Thioredoxin Relative To Last Archaea Common Ancestor (laca) From The Precambrian Period	Thioredoxin	Thioredoxin-like protein CDSP32, chloroplastic OS=Arabidopsis thaliana GN=CDSP32 PE=1 SV=1
Gene_67532	--	--	--	--	hypothetical protein LRAMOSA04291 [Lichtheimia ramosa]	Rap/ran-GAP	Signal-induced proliferation-associated 1-like protein 1 OS=Mus musculus GN=Sipa1l1 PE=1 SV=2
Gene_29696	--	--	--	K08451|7.25394e-07|bmor:101737422|G-protein coupled receptor 64-like; K08451 G protein-coupled receptor 64 (A)	--	--	--
Gene_83947	--	--	--	--	hypothetical protein [Escherichia coli]	--	--
Gene_6800	[R]	General function prediction only	--	K18932|1.35614e-58|bmor:101740226|probable palmitoyltransferase ZDHHC24-like; K18932 palmitoyltransferase [EC:2.3.1.225] (A)	unnamed protein product [Kuraishia capsulata CBS 1993]	DHHC palmitoyltransferase	Probable palmitoyltransferase ZDHHC24 OS=Homo sapiens GN=ZDHHC24 PE=2 SV=1
Gene_9091	--	--	--	K13577|1.04141e-21|bmor:101736528|mitochondrial dicarboxylate carrier-like; K13577 solute carrier family 25 (mitochondrial dicarboxylate transporter), member 10 (A)	hypothetical protein [Parasitella parasitica]	Mitochondrial carrier protein	Mitochondrial dicarboxylate carrier OS=Homo sapiens GN=SLC25A10 PE=1 SV=2
Gene_11747	--	--	--	--	--	pre-RNA processing PIH1/Nop17	PIH1 domain-containing protein 2 OS=Danio rerio GN=pih1d2 PE=2 SV=1
Gene_46777	[G]	Carbohydrate transport and metabolism	Molecular Function: catalytic activity (GO:0003824);;	K16055|2.8909e-91|bmor:101741435|alpha,alpha-trehalose-phosphate synthase [UDP-forming] A-like; K16055 trehalose 6-phosphate synthase/phosphatase [EC:2.4.1.15 3.1.3.12] (A)	hypothetical protein AMJ58_11140, partial [Gammaproteobacteria bacterium SG8_30]	Glycosyltransferase family 20	Alpha,alpha-trehalose-phosphate synthase [UDP-forming] OS=Pichia angusta GN=TPS1 PE=3 SV=1
Gene_52061	--	--	--	K16479|1.68393e-20|bmor:101746670|myosin-3-like; K16479 outer dense fiber protein 2 (A)	--	--	--
Gene_47881	[I]	Lipid transport and metabolism	Molecular Function: carboxylic ester hydrolase activity (GO:0052689);;	--	para-nitrobenzyl esterase [Bacillus siamensis]	Carboxylesterase family	Esterase FE4 OS=Myzus persicae PE=1 SV=1
Gene_48889	--	--	--	--	--	Vitamin K-dependent gamma-carboxylase	--
Gene_36748	--	--	--	--	hypothetical protein PSTG_18990 [Puccinia striiformis f. sp. tritici PST-78]	--	--
Gene_94850	--	--	--	--	hypothetical protein [Piscirickettsia salmonis]	Reverse transcriptase (RNA-dependent DNA polymerase)	Probable RNA-directed DNA polymerase from transposon X-element OS=Drosophila melanogaster GN=X-element\ORF2 PE=3 SV=1
Gene_48727	--	--	--	--	Ankyrin repeat domain protein [Wolbachia endosymbiont of Culex quinquefasciatus]	NACHT domain	--
Gene_88656	--	--	--	--	--	--	U7 snRNA-associated Sm-like protein LSm10 OS=Homo sapiens GN=LSM10 PE=1 SV=1
Gene_67586	--	--	--	K17536|4.62226e-30|bmor:101745226|uncharacterized LOC101745226; K17536 connector enhancer of kinase suppressor of Ras 2 (A)	--	--	--
Gene_86283	--	--	--	--	hypothetical protein [Escherichia coli]	Endonuclease-reverse transcriptase	Craniofacial development protein 2 OS=Bos taurus GN=CFDP2 PE=1 SV=2
Gene_87493	--	--	--	K10105|1.72875e-18|phu:Phum_PHUM407300|lipoyltransferase 1, putative; K10105 lipoyltransferase 1 (A)	--	--	Lipoyltransferase 1, mitochondrial OS=Homo sapiens GN=LIPT1 PE=1 SV=1
Gene_86349	--	--	--	K17916|2.79106e-10|bmor:101739780|kinesin-like protein KIF16B-like; K17916 kinesin family member 16B (A)	--	--	--
Gene_80234	--	--	--	K12231|7.37649e-16|bmor:101746756|E3 ubiquitin-protein ligase HECTD1-like; K12231 E3 ubiquitin-protein ligase HECTD1 [EC:6.3.2.19] (A)	--	--	--
Gene_73406	--	--	Molecular Function: catalytic activity (GO:0003824);;	--	hypothetical protein [Piscirickettsia salmonis]	Reverse transcriptase (RNA-dependent DNA polymerase)	Probable RNA-directed DNA polymerase from transposon BS OS=Drosophila melanogaster GN=RTase PE=2 SV=1
Gene_81277	--	--	--	K15142|1.80865e-23|bmor:692650|ix, MED29; intersex; K15142 mediator of RNA polymerase II transcription subunit 29 (A)	--	--	Mediator of RNA polymerase II transcription subunit 29 OS=Bombyx mori GN=ix PE=2 SV=1
Gene_83272	--	--	--	--	hypothetical protein AB894_15350, partial [Piscirickettsia salmonis LF-89 = ATCC VR-1361]	--	--
Gene_66551	[U]	Intracellular trafficking, secretion, and vesicular transport	Biological Process: vesicle-mediated transport (GO:0016192);;	K12479|7.80337e-26|bmor:101744133|vacuolar protein sorting-associated protein 45-like; K12479 vacuolar protein sorting-associated protein 45 (A)	hypothetical protein, partial [Sporisorium scitamineum]	Sec1 family	Vacuolar protein sorting-associated protein 45 OS=Rattus norvegicus GN=Vps45 PE=1 SV=1
Gene_11516	--	--	--	K17583|1.74596e-15|bmor:101746096|nucleolar MIF4G domain-containing protein 1-like; K17583 nucleolar MIF4G domain-containing protein 1 (A)	--	--	Nucleolar MIF4G domain-containing protein 1 OS=Mus musculus GN=Nom1 PE=2 SV=2
Gene_72201	[U]	Intracellular trafficking, secretion, and vesicular transport	Biological Process: transport (GO:0006810);;	K15043|1.68582e-22|bmor:101747136|importin subunit alpha-1-like; K15043 importin subunit alpha-2 (A)	putative SRP1-importin alpha, partial [Tilletiaria anomala UBC 951]	Armadillo/beta-catenin-like repeat	Importin subunit alpha-8 OS=Sus scrofa GN=KPNA7 PE=2 SV=2
Gene_33829	--	--	--	K06240|3.01507e-41|bmor:101742998|laminin subunit alpha-like; K06240 laminin, alpha 3/5 (A)	--	--	--
Gene_95960	--	--	--	--	--	--	Oplophorus-luciferin 2-monooxygenase non-catalytic subunit OS=Oplophorus gracilirostris PE=1 SV=1
Gene_21284	--	--	--	K06237|7.24629e-64|bmor:693056|CPR146, BmorCPR146; collagen; K06237 collagen, type IV, alpha (A)	--	--	--
Gene_72261	--	--	--	K01008|5.76352e-33|mmu:20768|Sephs2, Sps2, Ysg3; selenophosphate synthetase 2 (EC:2.7.9.3); K01008 selenide, water dikinase [EC:2.7.9.3] (A)	--	--	Selenide, water dikinase 2 OS=Mus musculus GN=Sephs2 PE=1 SV=3
Gene_5899	--	--	--	K08588|9.17666e-18|bmor:101739798|ubiquitin carboxyl-terminal hydrolase calypso-like; K08588 ubiquitin carboxyl-terminal hydrolase BAP1 [EC:3.4.19.12] (A)	--	--	--
Gene_85941	--	--	--	--	--	Reverse transcriptase (RNA-dependent DNA polymerase)	--
Gene_95020	--	--	--	K14794|1.72125e-10|dmo:Dmoj_GI17117|GI17117 gene product from transcript GI17117-RA; K14794 ribosomal RNA-processing protein 12 (A)	--	--	RRP12-like protein OS=Drosophila melanogaster GN=CG2691 PE=1 SV=2
Gene_21191	--	--	--	--	hypothetical protein SGPV161 [Salmon gill poxvirus]	--	--
Gene_36889	[G]	Carbohydrate transport and metabolism	Biological Process: metabolic process (GO:0008152);; Molecular Function: hydrolase activity, acting on glycosyl bonds (GO:0016798);;	--	beta-glucosidase [Marinomonas sp. S3726]	Glycosyl hydrolase family 1	Lactase-phlorizin hydrolase OS=Rattus norvegicus GN=Lct PE=2 SV=2
Gene_7849	--	--	--	--	hypothetical protein AB894_15350, partial [Piscirickettsia salmonis LF-89 = ATCC VR-1361]	--	--
Gene_92068	--	--	--	K10214|6.08721e-114|mmu:93732|Acox2, THCCox; acyl-Coenzyme A oxidase 2, branched chain (EC:1.17.99.3); K10214 3alpha,7alpha,12alpha-trihydroxy-5beta-cholestanoyl-CoA 24-hydroxylase [EC:1.17.99.3] (A)	acyl-CoA oxidase [Rhizophagus irregularis DAOM 197198w]	Acyl-coenzyme A oxidase N-terminal	Peroxisomal acyl-coenzyme A oxidase 2 OS=Mus musculus GN=Acox2 PE=1 SV=2
Gene_67382	--	--	--	K01164|4.6574e-39|bmor:101745003|ribonucleases P/MRP protein subunit POP1-like; K01164 ribonuclease P/MRP protein subunit POP1 [EC:3.1.26.5] (A)	--	POPLD (NUC188) domain	Ribonucleases P/MRP protein subunit POP1 OS=Homo sapiens GN=POP1 PE=1 SV=2
Gene_18859	--	--	--	K14026|6.05116e-22|bmor:101736558|protein sel-1 homolog 1-like; K14026 SEL1 protein (A)	hypothetical protein M408DRAFT_330292 [Serendipita vermifera MAFF 305830]	Sel1 repeat	Protein sel-1 homolog 1 OS=Homo sapiens GN=SEL1L PE=1 SV=3
Gene_66711	--	--	--	--	hypothetical protein [Escherichia coli]	Reverse transcriptase (RNA-dependent DNA polymerase)	Putative uncharacterized transposon-derived protein F52C9.6 OS=Caenorhabditis elegans GN=F52C9.6 PE=5 SV=1
Gene_68907	--	--	--	--	--	Transposase IS4	--
Gene_85802	--	--	--	--	hypothetical protein [Cryptosporangium arvum]	Astacin (Peptidase family M12A)	Zinc metalloproteinase nas-4 OS=Caenorhabditis elegans GN=nas-4 PE=2 SV=4
Gene_66550	--	--	--	K05326|7.88468e-08|bmor:101740153|cyclic nucleotide-gated cation channel-like; K05326 cyclic nucleotide gated channel, invertebrate (A)	--	--	--
Gene_7226	--	--	--	K18412|3.42119e-19|bmor:101739809|protein Gawky-like; K18412 trinucleotide repeat-containing gene 6 protein (A)	--	UBA/TS-N domain	--
Gene_95675	--	--	--	--	hypothetical protein CsmBV13.10 [Cotesia sesamiae Mombasa bracovirus]	--	--
Gene_48670	--	--	--	--	hypothetical protein [Piscirickettsia salmonis]	--	--
Gene_67049	[C]	Energy production and conversion	Molecular Function: catalytic activity (GO:0003824);; Biological Process: metabolic process (GO:0008152);;	K18703|2.966e-24|bmor:692874|dermal papilla derived protein 13; K18703 succinate---hydroxymethylglutarate CoA-transferase [EC:2.8.3.13] (A)	hypothetical protein LRAMOSA04834 [Lichtheimia ramosa]	CoA-transferase family III	Succinate--hydroxymethylglutarate CoA-transferase OS=Homo sapiens GN=SUGCT PE=1 SV=2
Gene_60429	--	--	--	--	--	7 transmembrane receptor (rhodopsin family)	Neuropeptides capa receptor OS=Drosophila melanogaster GN=CapaR PE=2 SV=3
Gene_61982	--	--	--	K03155|4.45833e-42|bmor:101740051|protein timeless homolog; K03155 timeless (A)	--	--	Protein timeless homolog OS=Homo sapiens GN=TIMELESS PE=1 SV=2
Gene_43107	--	--	--	--	hypothetical protein [Piscirickettsia salmonis]	--	--
Gene_43215	[R]	General function prediction only	--	K16726|1.45889e-46|bmor:101746836|ankyrin repeat domain-containing protein 17-like; K16726 ankyrin repeat domain-containing protein 17 (A)	hypothetical protein S40285_04037 [Stachybotrys chlorohalonata IBT 40285]	Ankyrin repeats (3 copies)	Ankyrin repeat and KH domain-containing protein mask OS=Drosophila melanogaster GN=mask PE=1 SV=2
Gene_4467	[J]	Translation, ribosomal structure and biogenesis	--	K03267|2.28557e-26|bmor:692806|Elf; Ef1alpha-like factor; K03267 peptide chain release factor subunit 3 (A)	hypothetical protein DI09_20p80 [Mitosporidium daphniae]	--	Eukaryotic peptide chain release factor GTP-binding subunit ERF3A OS=Mus musculus GN=Gspt1 PE=1 SV=2
Gene_28859	--	--	--	--	hypothetical protein [Escherichia coli]	--	--
Gene_95932	--	--	--	K10595|9.83514e-09|bmor:101738581|probable E3 ubiquitin-protein ligase HERC2-like; K10595 E3 ubiquitin-protein ligase HERC2 [EC:6.3.2.19] (A)	--	--	--
Gene_26259	[R]	General function prediction only	--	K14573|7.51319e-27|bmor:101735989|RNA-binding protein 28-like; K14573 nucleolar protein 4 (A)	RNA-binding protein [Spirochaeta sp. JC230]	RNA recognition motif. (a.k.a. RRM, RBD, or RNP domain)	RNA-binding protein 28 OS=Homo sapiens GN=RBM28 PE=1 SV=3
Gene_23626	--	--	--	--	--	Organelle biogenesis, Muted-like protein	--
Gene_45796	--	--	--	K03103|1.86631e-27|bmor:101738228|multiple inositol polyphosphate phosphatase 1-like; K03103 multiple inositol-polyphosphate phosphatase / 2,3-bisphosphoglycerate 3-phosphatase [EC:3.1.3.62 3.1.3.80] (A)	--	Histidine phosphatase superfamily (branch 2)	--
Gene_73803	--	--	--	--	hypothetical protein AB894_15350, partial [Piscirickettsia salmonis LF-89 = ATCC VR-1361]	Reverse transcriptase (RNA-dependent DNA polymerase)	--
Gene_80285	[E]	Amino acid transport and metabolism	--	K00108|5.28036e-46|dsi:Dsim_GD15831|GD15831 gene product from transcript GD15831-RA; K00108 choline dehydrogenase [EC:1.1.99.1] (A)	aryl-alcohol oxidase [Moniliophthora roreri MCA 2997]	GMC oxidoreductase	Glucose dehydrogenase [FAD, quinone] OS=Drosophila pseudoobscura pseudoobscura GN=Gld PE=3 SV=4
Gene_72303	--	--	--	K13963|2.03718e-19|bmor:692573|serpin-2, BmSPN2, SPN2; serine protease inhibitor 2; K13963 serpin B (A)	--	Serpin (serine protease inhibitor)	Alaserpin OS=Manduca sexta PE=1 SV=1
Gene_96145	[DK]	--	--	--	CCR4-NOT core subunit CDC39 [Rhizophagus irregularis DAOM 197198w]	CCR4-Not complex component, Not1	CCR4-NOT transcription complex subunit 1 OS=Xenopus tropicalis GN=cnot1 PE=2 SV=1
Gene_81293	--	--	--	--	hypothetical protein [Piscirickettsia salmonis]	--	--
Gene_43143	--	--	--	--	--	--	Ommochrome-binding protein OS=Manduca sexta PE=1 SV=1
Gene_19459	[R]	General function prediction only	Biological Process: TOR signaling (GO:0031929);; Cellular Component: TORC1 complex (GO:0031931);;	K07204|1.6154e-16|bmor:100463495|rptor; regulatory-associated protein of TOR; K07204 regulatory associated protein of mTOR (A)	putative torc1 growth control complex subunit protein [Neofusicoccum parvum UCRNP2]	Raptor N-terminal CASPase like domain	Regulatory-associated protein of mTOR OS=Homo sapiens GN=RPTOR PE=1 SV=1
Gene_59788	[C]	Energy production and conversion	Molecular Function: ATP binding (GO:0005524);; Cellular Component: plasma membrane (GO:0005886);; Cellular Component: chloroplast thylakoid membrane (GO:0009535);; Biological Process: ATP hydrolysis coupled proton transport (GO:0015991);; Cellular Component: integral component of membrane (GO:0016021);; Biological Process: plasma membrane ATP synthesis coupled proton transport (GO:0042777);; Cell…	K02108|9.2859e-172|sot:4099857|atpI, SotuCp009; ATPase IV subunit; K02108 F-type H+-transporting ATPase subunit a (A)	ATP synthase A chain [Staphylococcus aureus subsp. aureus]	ATP synthase A chain	ATP synthase subunit a, chloroplastic OS=Ipomoea purpurea GN=atpI PE=3 SV=1
Gene_22277	--	--	--	K18740|1.29582e-98|bmor:101735386|exonuclease 3'-5' domain-containing protein 1-like; K18740 exonuclease 3'-5' domain-containing protein 1 (A)	--	3'-5' exonuclease	Exonuclease 3&apos;-5&apos; domain-containing protein 1 OS=Homo sapiens GN=EXD1 PE=2 SV=4
Gene_70933	--	--	--	--	--	--	Tubulin-specific chaperone D OS=Bos taurus GN=TBCD PE=1 SV=1
Gene_48330	--	--	--	K02098|9.2336e-39|bmor:101738498|protein spire-like; K02098 spire (A)	--	--	Protein spire homolog 2 OS=Danio rerio GN=spire2 PE=2 SV=1
Gene_55721	[R]	General function prediction only	--	--	hypothetical protein GLOINDRAFT_194367 [Rhizophagus irregularis DAOM 181602]	Zinc-finger double domain	Zinc finger protein 2 OS=Mus musculus GN=Zfp2 PE=2 SV=2
Gene_13516	--	--	--	--	--	BESS motif	--
Gene_62052	--	--	--	K09486|0|bmor:101746297|hypoxia up-regulated protein 1-like; K09486 hypoxia up-regulated 1 (A)	hypothetical protein RMATCC62417_08549 [Rhizopus microsporus]	--	Hypoxia up-regulated protein 1 OS=Cricetulus griseus GN=HYOU1 PE=2 SV=1
Gene_86550	[R]	General function prediction only	--	--	Chain A, Crystal Structure Of Engineered Protein. Northeast Structural Genomics Consortium Target Or267.	Ankyrin repeats (3 copies)	Ankyrin repeat domain-containing protein 2 OS=Arabidopsis thaliana GN=AKR2 PE=1 SV=2
Gene_81522	[L]	Replication, recombination and repair	Molecular Function: nucleic acid binding (GO:0003676);; Biological Process: DNA metabolic process (GO:0006259);; Molecular Function: hydrolase activity (GO:0016787);;	--	gag-pol polyprotein [Wolbachia endosymbiont of Drosophila ananassae]	--	Transposon Ty3-I Gag-Pol polyprotein OS=Saccharomyces cerevisiae (strain ATCC 204508 / S288c) GN=TY3B-I PE=3 SV=2
Gene_92231	--	--	--	--	--	Protein of unknown function (DUF1620)	ER membrane protein complex subunit 1 OS=Homo sapiens GN=EMC1 PE=1 SV=1
Gene_48513	--	--	--	K07190|1.20804e-34|bmor:101741173|probable phosphorylase b kinase regulatory subunit beta-like; K07190 phosphorylase kinase alpha/beta subunit (A)	hypothetical protein [Parasitella parasitica]	--	Probable phosphorylase b kinase regulatory subunit beta OS=Drosophila melanogaster GN=CG8475 PE=2 SV=2
Gene_4524	[J]	Translation, ribosomal structure and biogenesis	--	K02838|2.72424e-109|bmor:101737499|ribosome-recycling factor, mitochondrial-like; K02838 ribosome recycling factor (A)	ribosome recycling factor [delta proteobacterium PSCGC 5296]	Ribosome recycling factor	Ribosome-recycling factor, mitochondrial OS=Homo sapiens GN=MRRF PE=1 SV=1
Gene_1504	--	--	--	K02132|3.85011e-11|tca:655823|ATP synthase subunit alpha, mitochondrial; K02132 F-type H+-transporting ATPase subunit alpha (A)	--	--	ATP synthase subunit alpha, mitochondrial OS=Drosophila melanogaster GN=blw PE=1 SV=2
Gene_94261	--	--	Molecular Function: transferase activity, transferring phosphorus-containing groups (GO:0016772);;	K13024|2.73715e-117|api:100158865|inositol hexakisphosphate and diphosphoinositol-pentakisphosphate kinase; K13024 inositol hexakisphosphate/diphosphoinositol-pentakisphosphate kinase [EC:2.7.4.21 2.7.4.24] (A)	Piso0_005352 [Millerozyma farinosa CBS 7064]	RimK-like ATP-grasp domain	Inositol hexakisphosphate and diphosphoinositol-pentakisphosphate kinase OS=Drosophila melanogaster GN=l(1)G0196 PE=1 SV=2
Gene_39358	[R]	General function prediction only	Molecular Function: ion binding (GO:0043167);;	--	hypothetical protein [Dyadobacter alkalitolerans]	MOSC domain	Molybdenum cofactor sulfurase OS=Oryza sativa subsp. japonica GN=MCSU3 PE=2 SV=2
Gene_877	--	--	--	K15040|6.85548e-25|bmor:101739703|voltage-dependent anion-selective channel-like; K15040 voltage-dependent anion channel protein 2 (A)	--	Eukaryotic porin	Voltage-dependent anion-selective channel OS=Drosophila melanogaster GN=porin PE=1 SV=3
Gene_36510	--	--	--	K17885|8.06148e-111|bmor:692401|Mtch; mitochondrial carrier homolog; K17885 mitochondrial carrier (A)	hypothetical protein A1O3_07919 [Capronia epimyces CBS 606.96]	Mitochondrial carrier protein	Mitochondrial carrier homolog 2 OS=Bos taurus GN=MTCH2 PE=2 SV=2
Gene_11492	--	--	--	--	--	Protein of unknown function (DUF1759)	--
Gene_25219	--	--	--	K04082|2.25987e-15|nvi:100678921|iron-sulfur cluster co-chaperone protein HscB, mitochondrial; K04082 molecular chaperone HscB (A)	--	HSCB C-terminal oligomerisation domain	Iron-sulfur cluster co-chaperone protein HscB, mitochondrial OS=Homo sapiens GN=HSCB PE=1 SV=3
Gene_76425	--	--	--	K01049|8.12014e-08|bmor:101740604|acetylcholinesterase-like; K01049 acetylcholinesterase [EC:3.1.1.7] (A)	--	--	--
Gene_65472	[Z]	Cytoskeleton	Molecular Function: GTPase activity (GO:0003924);; Molecular Function: structural constituent of cytoskeleton (GO:0005200);; Molecular Function: GTP binding (GO:0005525);; Cellular Component: cytoplasm (GO:0005737);; Cellular Component: microtubule (GO:0005874);; Biological Process: GTP catabolic process (GO:0006184);; Biological Process: microtubule-based process (GO:0007017);; Biological Proces…	K07375|1.70611e-168|bmor:692432|Tub3, bmtub3; beta-tubulin; K07375 tubulin beta (A)	beta-tubulin [Nowakowskiella elegans]	Tubulin/FtsZ family, GTPase domain	Tubulin beta-2 chain OS=Homarus americanus PE=2 SV=1
Gene_13495	[Q]	Secondary metabolites biosynthesis, transport and catabolism	--	--	hypothetical protein Z520_00097 [Fonsecaea multimorphosa CBS 102226]	Multicopper oxidase	Laccase-11 OS=Arabidopsis thaliana GN=LAC11 PE=2 SV=1
Gene_51375	--	--	--	--	hypothetical protein [Piscirickettsia salmonis]	Reverse transcriptase (RNA-dependent DNA polymerase)	Retrovirus-related Pol polyprotein from type-1 retrotransposable element R1 2 (Fragment) OS=Nasonia vitripennis PE=3 SV=1
Gene_81884	[E]	Amino acid transport and metabolism	--	K00814|0|mmu:76282|Gpt, 1300007J06Rik, 2310022B03Rik, ALT, Gpt-1, Gpt1; glutamic pyruvic transaminase, soluble (EC:2.6.1.2); K00814 alanine transaminase [EC:2.6.1.2] (A)	alanine transaminase [Mortierella verticillata NRRL 6337]	Aminotransferase class I and II	Alanine aminotransferase 1 OS=Mus musculus GN=Gpt PE=2 SV=3
Gene_35631	--	--	--	K18470|1.1712e-10|bmor:101746164|rho GTPase-activating protein 8-like; K18470 Rho GTPase-activating protein 1 (A)	--	--	--
Gene_57538	--	--	--	K01164|0|bmor:101745003|ribonucleases P/MRP protein subunit POP1-like; K01164 ribonuclease P/MRP protein subunit POP1 [EC:3.1.26.5] (A)	hypothetical protein SPPG_00728 [Spizellomyces punctatus DAOM BR117]	Ribonucleases P/MRP protein subunit POP1	Ribonucleases P/MRP protein subunit POP1 OS=Homo sapiens GN=POP1 PE=1 SV=2
Gene_2467	--	--	--	--	hypothetical protein ARB_05216 [Arthroderma benhamiae CBS 112371]	--	--
Gene_80116	[V]	Defense mechanisms	Molecular Function: nucleotide binding (GO:0000166);; Biological Process: transport (GO:0006810);; Biological Process: cellular process (GO:0009987);; Molecular Function: ATPase activity (GO:0016887);;	K05658|4.27024e-15|bmor:101735430|multidrug resistance protein homolog 49-like; K05658 ATP-binding cassette, subfamily B (MDR/TAP), member 1 [EC:3.6.3.44] (A)	hypothetical protein [Butyricimonas synergistica]	--	Multidrug resistance protein homolog 65 OS=Drosophila melanogaster GN=Mdr65 PE=1 SV=2
Gene_46461	--	--	--	K18084|1.14881e-23|bmor:101739438|myotubularin-related protein 9-like; K18084 myotubularin-related protein 9 (A)	--	--	Myotubularin-related protein 9 OS=Mus musculus GN=Mtmr9 PE=2 SV=2
Gene_14755	--	--	--	--	cytochrome P450 oxidoreductase [Fusarium oxysporum FOSC 3-a]	Cytochrome P450	Probable cytochrome P450 303a1 OS=Drosophila melanogaster GN=Cyp303a1 PE=2 SV=1
Gene_76789	--	--	Biological Process: mitotic cell cycle (GO:0000278);; Biological Process: organelle organization (GO:0006996);; Biological Process: microtubule-based process (GO:0007017);; Cellular Component: microtubule cytoskeleton (GO:0015630);; Biological Process: cell cycle process (GO:0022402);; Cellular Component: protein complex (GO:0043234);; Cellular Component: cytoskeletal part (GO:0044430);; Biologic…	K16794|5.33951e-20|phu:Phum_PHUM438100|platelet-activating factor acetylhydrolase isoform 1B alpha subunit, putative (EC:2.7.11.7); K16794 platelet-activating factor acetylhydrolase IB subunit alpha (A)	hypothetical protein PILCRDRAFT_73886 [Piloderma croceum F 1598]	WD domain, G-beta repeat	Lissencephaly-1 homolog OS=Glossina morsitans morsitans PE=2 SV=1
Gene_95832	--	--	--	K09113|4.11518e-58|nvi:100118001|MLX-interacting protein; K09113 MAX-like protein X (A)	--	--	MLX-interacting protein OS=Mus musculus GN=Mlxip PE=1 SV=1
Gene_37204	--	--	--	--	hypothetical protein [Parasitella parasitica]	Helitron helicase-like domain at N-terminus	--
Gene_24667	--	--	--	K14388|2.60068e-13|bmor:101740048|sodium-coupled monocarboxylate transporter 2-like; K14388 solute carrier family 5 (sodium-coupled monocarboxylate transporter), member 8/12 (A)	--	--	--
Gene_85333	--	--	--	--	hypothetical protein [Escherichia coli]	--	--
Gene_66112	--	--	--	--	hypothetical protein [Butyrivibrio sp. AE3004]	--	--
Gene_61073	--	--	--	K17662|2.54865e-18|bmor:101744747|ubiquinol-cytochrome c reductase complex chaperone CBP3 homolog; K17662 cytochrome b pre-mRNA-processing protein 3 (A)	--	--	--
Gene_92591	--	--	Molecular Function: binding (GO:0005488);; Molecular Function: oxidoreductase activity (GO:0016491);;	--	hypothetical protein [Oxalobacteraceae bacterium AB_14]	CO dehydrogenase flavoprotein C-terminal domain	Indole-3-acetaldehyde oxidase OS=Arabidopsis thaliana GN=AAO2 PE=1 SV=2
Gene_86667	[IQR]	--	--	K13237|1.23598e-123|mmu:26378|Decr2; 2-4-dienoyl-Coenzyme A reductase 2, peroxisomal (EC:1.3.1.34); K13237 peroxisomal 2,4-dienoyl-CoA reductase [EC:1.3.1.34] (A)	SDR family oxidoreductase [Mycobacterium simiae]	Enoyl-(Acyl carrier protein) reductase	Peroxisomal 2,4-dienoyl-CoA reductase OS=Mus musculus GN=Decr2 PE=1 SV=1
Gene_89405	--	--	--	--	hypothetical protein [Piscirickettsia salmonis]	--	--
Gene_34810	--	--	--	K03039|3.04551e-14|bmor:693113|26S proteasome non-ATPase regulatory subunit 13; K03039 26S proteasome regulatory subunit N9 (A)	--	--	--
Gene_39924	--	--	--	K12866|1.74376e-15|bmor:101740892|WW domain-binding protein 11-like; K12866 WW domain-binding protein 11 (A)	--	--	--
Gene_22397	--	--	--	--	--	DDE superfamily endonuclease	--
Gene_53540	--	--	--	K17572|0|bmor:101745882|brefeldin A-inhibited guanine nucleotide-exchange protein 3-like; K17572 brefeldin A-inhibited guanine nucleotide-exchange protein 3 (A)	--	--	Brefeldin A-inhibited guanine nucleotide-exchange protein 3 OS=Homo sapiens GN=ARFGEF3 PE=1 SV=3
Gene_30442	--	--	--	--	--	Protein of unknown function (DUF4497)	--
Gene_73178	--	--	--	K08399|7.14035e-17|bmor:101745218|uncharacterized LOC101745218; K08399 leucine-rich repeat-containing G protein-coupled receptor 6 (A)	--	RNase H	--
Gene_94578	[O]	Posttranslational modification, protein turnover, chaperones	--	K03028|1.64314e-50|tca:655910|26S proteasome non-ATPase regulatory subunit 2; K03028 26S proteasome regulatory subunit N1 (A)	26S proteasome regulatory subunit rpn-1 [Escovopsis weberi]	Proteasome/cyclosome repeat	26S proteasome non-ATPase regulatory subunit 2 OS=Homo sapiens GN=PSMD2 PE=1 SV=3
Gene_8760	--	--	--	--	hypothetical protein [Escherichia coli]	--	--
Gene_81943	[J]	Translation, ribosomal structure and biogenesis	Molecular Function: structural constituent of ribosome (GO:0003735);; Cellular Component: nucleolus (GO:0005730);; Biological Process: translation (GO:0006412);; Cellular Component: cytosolic large ribosomal subunit (GO:0022625);; Biological Process: cellular response to interleukin-4 (GO:0071353);;	K02925|0|ame:552445|RpL3, GB15261; ribosomal protein L3; K02925 large subunit ribosomal protein L3e (A)	J1 protein [Mus musculus]	Ribosomal protein L3	60S ribosomal protein L3 OS=Drosophila melanogaster GN=RpL3 PE=1 SV=3
Gene_24646	--	--	--	--	--	--	Dynein assembly factor 1, axonemal OS=Peromyscus californicus GN=Dnaaf1 PE=2 SV=1
Gene_56210	--	--	--	K17498|5.7534e-23|bmor:101746900|protein IWS1 homolog; K17498 transcription factor SPN1 (A)	--	--	Protein IWS1 homolog OS=Homo sapiens GN=IWS1 PE=1 SV=2
Gene_62844	--	--	Cellular Component: intracellular part (GO:0044424);; Biological Process: single-organism cellular process (GO:0044763);;	K16794|1.21567e-28|bmor:101736689|lissencephaly-1 homolog; K16794 platelet-activating factor acetylhydrolase IB subunit alpha (A)	Putative Nuclear distribution protein PAC1 [Rhizopus microsporus]	--	Lissencephaly-1 homolog OS=Glossina morsitans morsitans PE=2 SV=1
Gene_95636	[R]	General function prediction only	Biological Process: metabolic process (GO:0008152);;	K10251|2.23911e-40|dfa:DFA_11026|steroid dehydrogenase; K10251 17beta-estradiol 17-dehydrogenase / very-long-chain 3-oxoacyl-CoA reductase [EC:1.1.1.62 1.1.1.330] (A)	hypothetical protein M407DRAFT_240809 [Tulasnella calospora MUT 4182]	short chain dehydrogenase	Estradiol 17-beta-dehydrogenase 12-B OS=Xenopus laevis GN=hsd17b12-b PE=2 SV=1
Gene_84163	--	--	--	--	hypothetical protein [Escherichia coli]	Reverse transcriptase (RNA-dependent DNA polymerase)	Probable RNA-directed DNA polymerase from transposon X-element OS=Drosophila melanogaster GN=X-element\ORF2 PE=3 SV=1
Gene_3053	[LKJ]	--	Molecular Function: nucleic acid binding (GO:0003676);; Molecular Function: ATP binding (GO:0005524);; Molecular Function: ATP-dependent helicase activity (GO:0008026);;	K13178|1.60541e-23|bmor:101736027|mediator of RNA polymerase II transcription subunit 13-like; K13178 ATP-dependent RNA helicase DDX17 [EC:3.6.4.13] (A)	hypothetical protein PHLGIDRAFT_171911 [Phlebiopsis gigantea 11061_1 CR5-6]	--	Probable ATP-dependent RNA helicase DDX5 OS=Mus musculus GN=Ddx5 PE=1 SV=2
Gene_55392	[L]	Replication, recombination and repair	--	--	hypothetical protein AB894_15365, partial [Piscirickettsia salmonis LF-89 = ATCC VR-1361]	Reverse transcriptase (RNA-dependent DNA polymerase)	Transposon Ty3-G Gag-Pol polyprotein OS=Saccharomyces cerevisiae (strain ATCC 204508 / S288c) GN=TY3B-G PE=1 SV=3
Gene_45840	--	--	--	K10732|4.73939e-70|bmor:101738610|DNA replication complex GINS protein PSF1-like; K10732 GINS complex subunit 1 (A)	hypothetical protein AMAG_00485 [Allomyces macrogynus ATCC 38327]	--	DNA replication complex GINS protein PSF1 OS=Bos taurus GN=GINS1 PE=2 SV=1
Gene_14361	[ET]	--	--	K05213|2.00407e-162|tca:657839|uncharacterized LOC657839; K05213 glutamate receptor ionotropic, NMDA 3A (A)	--	Ligand-gated ion channel	Glutamate receptor ionotropic, NMDA 3A OS=Homo sapiens GN=GRIN3A PE=1 SV=2
Gene_12955	[J]	Translation, ribosomal structure and biogenesis	--	--	SAM-dependent methyltransferase [Methanothermobacter marburgensis]	Ribosomal protein L11 methyltransferase (PrmA)	Methyltransferase-like protein 5 OS=Mus musculus GN=Mettl5 PE=2 SV=2
Gene_33630	--	--	--	K14007|8.89011e-22|bmor:101746623|protein transport protein Sec24C-like; K14007 protein transport protein SEC24 (A)	hypothetical protein AMAG_05332 [Allomyces macrogynus ATCC 38327]	Sec23/Sec24 trunk domain	Protein transport protein Sec24C OS=Homo sapiens GN=SEC24C PE=1 SV=3
Gene_79420	--	--	--	--	hypothetical protein [Caloramator australicus]	NIF3 (NGG1p interacting factor 3)	Putative GTP cyclohydrolase 1 type 2 OS=Drosophila melanogaster GN=anon-35F/36A PE=2 SV=3
Gene_6112	--	--	--	K12896|7.58134e-36|bmor:778469|arginine/serine-rich splicing factor 7; K12896 splicing factor, arginine/serine-rich 7 (A)	hypothetical protein GLOINDRAFT_340466 [Rhizophagus irregularis DAOM 181602]	RNA recognition motif. (a.k.a. RRM, RBD, or RNP domain)	Serine/arginine-rich splicing factor 3 OS=Mus musculus GN=Srsf3 PE=1 SV=1
Gene_94531	--	--	--	--	predicted protein [Fibroporia radiculosa]	Reverse transcriptase (RNA-dependent DNA polymerase)	Retrovirus-related Pol polyprotein from transposon TNT 1-94 OS=Nicotiana tabacum PE=2 SV=1
Gene_48593	[I]	Lipid transport and metabolism	--	--	hypothetical protein [Commensalibacter sp. MX01]	Carboxylesterase family	Esterase B1 OS=Culex pipiens GN=B1 PE=3 SV=1
Gene_66871	--	--	--	K14999|9.86989e-61|bmor:100126548|Cyp6ae9, CYP6AE8; cytochrome P450 CYP6AE9; K14999 cytochrome P450, family 6 [EC:1.14.-.-] (A)	cytochrome P450 [Cotesia sesamiae Mombasa bracovirus]	Cytochrome P450	Cytochrome P450 6B2 OS=Helicoverpa armigera GN=CYP6B2 PE=2 SV=1
Gene_42387	[O]	Posttranslational modification, protein turnover, chaperones	Biological Process: karyogamy involved in conjugation with cellular fusion (GO:0000742);; Molecular Function: ATP binding (GO:0005524);; Biological Process: ATP catabolic process (GO:0006200);; Biological Process: SRP-dependent cotranslational protein targeting to membrane, translocation (GO:0006616);; Biological Process: response to unfolded protein (GO:0006986);; Molecular Function: ATPase acti…	K01698|0|nvi:100120866|heat shock 70 kDa protein cognate 3; K01698 porphobilinogen synthase [EC:4.2.1.24] (A)	hypothetical protein MAPG_05379 [Magnaporthiopsis poae ATCC 64411]	Hsp70 protein	Heat shock 70 kDa protein cognate 3 OS=Drosophila melanogaster GN=Hsc70-3 PE=2 SV=2
Gene_87839	--	--	--	K13347|1.03399e-125|mmu:19301|Pxmp2, 22kDa, PMP22; peroxisomal membrane protein 2; K13347 peroxisomal membrane protein 2 (A)	hypothetical protein SPPG_03948 [Spizellomyces punctatus DAOM BR117]	Mpv17 / PMP22 family	Peroxisomal membrane protein 2 OS=Mus musculus GN=Pxmp2 PE=2 SV=2
Gene_3206	[E]	Amino acid transport and metabolism	--	--	hypothetical protein [Fibrella aestuarina]	GMC oxidoreductase	Glucose dehydrogenase [FAD, quinone] OS=Drosophila pseudoobscura pseudoobscura GN=Gld PE=3 SV=4
Gene_75679	[G]	Carbohydrate transport and metabolism	Molecular Function: phosphoglycerate kinase activity (GO:0004618);; Molecular Function: ATP binding (GO:0005524);; Cellular Component: cytoplasm (GO:0005737);; Biological Process: glycolytic process (GO:0006096);; Biological Process: phosphorylation (GO:0016310);;	K00927|0|cmo:103496286|phosphoglycerate kinase, chloroplastic; K00927 phosphoglycerate kinase [EC:2.7.2.3] (A)	phosphoglycerate kinase [Hapalosiphon sp. MRB220]	Phosphoglycerate kinase	Phosphoglycerate kinase, chloroplastic OS=Nicotiana tabacum PE=1 SV=1
Gene_24701	--	--	--	--	--	--	Putative uncharacterized protein FLJ37770 OS=Homo sapiens PE=5 SV=1
Gene_54256	--	--	--	K12076|4.0076e-38|bmor:101744274|disks large 1 tumor suppressor protein-like; K12076 disks large protein 1 (A)	--	PDZ domain (Also known as DHR or GLGF)	Disks large homolog 4 OS=Rattus norvegicus GN=Dlg4 PE=1 SV=1
Gene_69950	--	--	--	--	hypothetical protein AB894_15350, partial [Piscirickettsia salmonis LF-89 = ATCC VR-1361]	--	--
Gene_46998	[E]	Amino acid transport and metabolism	Biological Process: cellular amino acid biosynthetic process (GO:0008652);;	K01738|0|bmor:101745635|cysteine synthase-like; K01738 cysteine synthase A [EC:2.5.1.47] (A)	cysteine synthase [Gemmatimonas sp. SG8_38_2]	Pyridoxal-phosphate dependent enzyme	Cysteine synthase OS=Neisseria meningitidis serogroup B (strain MC58) GN=cysK PE=1 SV=1
Gene_91855	[J]	Translation, ribosomal structure and biogenesis	Cellular Component: ribonucleoprotein complex (GO:0030529);;	K02974|1.9594e-86|rcu:RCOM_1428520|40S ribosomal protein S24, putative; K02974 small subunit ribosomal protein S24e (A)	40s ribosomal protein s24 [Xanthophyllomyces dendrorhous]	Ribosomal protein S24e	40S ribosomal protein S24-2 OS=Arabidopsis thaliana GN=RPS24B PE=2 SV=2
Gene_24206	--	--	--	K11433|1.01144e-15|ptr:470738|SETMAR; histone-lysine N-methyltransferase SETMAR; K11433 histone-lysine N-methyltransferase SETMAR [EC:2.1.1.43] (A)	hypothetical protein [Escherichia coli]	--	Histone-lysine N-methyltransferase SETMAR OS=Homo sapiens GN=SETMAR PE=1 SV=2
Gene_78304	--	--	--	--	--	--	Putative uncharacterized protein FLJ37770 OS=Homo sapiens PE=5 SV=1
Gene_84204	--	--	--	K00921|3.79901e-19|bmor:101744623|putative 1-phosphatidylinositol 3-phosphate 5-kinase-like; K00921 1-phosphatidylinositol-3-phosphate 5-kinase [EC:2.7.1.150] (A)	--	--	--
Gene_7501	--	--	--	--	--	--	Organic cation transporter-like protein OS=Drosophila melanogaster GN=Orct2 PE=2 SV=2
Gene_22024	[R]	General function prediction only	--	--	--	Ankyrin repeat	Ankyrin repeat-containing protein P1E11.10 OS=Schizosaccharomyces pombe (strain 972 / ATCC 24843) GN=SPCP1E11.10 PE=3 SV=1
Gene_83543	--	--	--	K11789|1.37373e-23|bmor:101735741|DDB1- and CUL4-associated factor-like 1-like; K11789 HIV-1 Vpr-binding protein (A)	--	--	Protein mahjong OS=Drosophila melanogaster GN=mahj PE=1 SV=2
Gene_57656	--	--	--	K07562|5.07911e-21|bmor:101739071|60S ribosomal export protein NMD3-like; K07562 nonsense-mediated mRNA decay protein 3 (A)	--	--	60S ribosomal export protein NMD3 OS=Pongo abelii GN=NMD3 PE=2 SV=1
Gene_81333	--	--	--	--	hypothetical protein [Escherichia coli]	--	--
Gene_46816	[F]	Nucleotide transport and metabolism	Molecular Function: transferase activity, transferring glycosyl groups (GO:0016757);; Biological Process: purine-containing compound salvage (GO:0043101);; Biological Process: purine ribonucleoside biosynthetic process (GO:0046129);;	K00759|1.01065e-23|bmor:101736026|adenine phosphoribosyltransferase-like; K00759 adenine phosphoribosyltransferase [EC:2.4.2.7] (A)	adenine phosphoribosyltransferase [Propionibacterium sp. oral taxon 192]	--	Adenine phosphoribosyltransferase OS=Drosophila melanogaster GN=Aprt PE=2 SV=3
Gene_63930	--	--	--	--	--	Winged helix-turn-helix DNA-binding	--
Gene_53103	[J]	Translation, ribosomal structure and biogenesis	Molecular Function: RNA binding (GO:0003723);; Cellular Component: ribosome (GO:0005840);;	K02886|6.85167e-178|sot:4099928|rpl2, SotuCp089; 50S ribosomal protein L2; K02886 large subunit ribosomal protein L2 (A)	MULTISPECIES: 50S ribosomal protein L2 [Synechococcus]	Ribosomal Proteins L2, C-terminal domain	50S ribosomal protein L2, chloroplastic OS=Ipomoea purpurea GN=rpl2 PE=3 SV=1
Gene_22380	--	--	--	--	hypothetical protein [Parasitella parasitica]	DTW domain	DTW domain-containing protein 1 OS=Danio rerio GN=dtwd1 PE=2 SV=1
Gene_40452	--	--	--	--	hypothetical protein PSTG_18990 [Puccinia striiformis f. sp. tritici PST-78]	DDE superfamily endonuclease	--
Gene_90488	--	--	Molecular Function: catalytic activity (GO:0003824);;	--	hypothetical protein [Piscirickettsia salmonis]	Reverse transcriptase (RNA-dependent DNA polymerase)	Probable RNA-directed DNA polymerase from transposon X-element OS=Drosophila melanogaster GN=X-element\ORF2 PE=3 SV=1
Gene_36851	--	--	--	K14209|5.80165e-84|bmor:101742709|proton-coupled amino acid transporter 4-like; K14209 solute carrier family 36 (proton-coupled amino acid transporter) (A)	hypothetical protein G210_5681 [Candida maltosa Xu316]	Transmembrane amino acid transporter protein	Proton-coupled amino acid transporter 4 OS=Homo sapiens GN=SLC36A4 PE=1 SV=1
Gene_21135	--	--	--	K13168|5.61091e-06|bmor:101745827|CLK4-associating serine/arginine rich protein-like; K13168 splicing factor, arginine/serine-rich 16 (A)	--	--	--
Gene_33061	--	--	--	K03130|5.09546e-57|bmor:101743512|TAF5-like RNA polymerase II p300/CBP-associated factor-associated factor 65 kDa subunit 5L-like; K03130 transcription initiation factor TFIID subunit 5 (A)	--	WD40 associated region in TFIID subunit	--
Gene_39620	--	--	--	--	--	Ion channel	TWiK family of potassium channels protein 18 OS=Caenorhabditis elegans GN=twk-18 PE=1 SV=2
Gene_81725	--	--	--	--	--	Thyroglobulin type-1 repeat	Insulin-like growth factor-binding protein 2 OS=Mus musculus GN=Igfbp2 PE=2 SV=2
Gene_67402	--	--	--	--	hypothetical protein, partial, partial [Parasitella parasitica]	Reverse transcriptase-like	Enzymatic polyprotein OS=Figwort mosaic virus (strain DxS) GN=ORF V PE=3 SV=1
Gene_57331	[R]	General function prediction only	--	--	alpha/beta fold family hydrolase [SAR324 cluster bacterium SCGC AAA001-C10]	Alpha/beta hydrolase family	Probable serine hydrolase OS=Drosophila melanogaster GN=kraken PE=2 SV=1
Gene_77960	--	--	--	--	peroxinectin precursor [Nitrococcus mobilis Nb-231]	Animal haem peroxidase	Peroxidasin homolog OS=Mus musculus GN=Pxdn PE=2 SV=2
Gene_43152	--	--	--	K14209|3.99418e-34|bmor:101745674|proton-coupled amino acid transporter 1-like; K14209 solute carrier family 36 (proton-coupled amino acid transporter) (A)	Putative amino acid permease C3H1.09c [Beauveria bassiana D1-5]	Transmembrane amino acid transporter protein	Proton-coupled amino acid transporter 3 OS=Rattus norvegicus GN=Slc36a3 PE=2 SV=1
Gene_42898	--	--	--	--	--	Peptidase family M13	--
Gene_21505	[G]	Carbohydrate transport and metabolism	--	K01101|1.88726e-25|bmor:101741504|phosphoglycolate phosphatase-like; K01101 4-nitrophenyl phosphatase [EC:3.1.3.41] (A)	CYFA0S05e02498g1_1 [Cyberlindnera fabianii]	Haloacid dehalogenase-like hydrolase	Phosphoglycolate phosphatase OS=Mus musculus GN=Pgp PE=1 SV=1
Gene_87897	--	--	--	--	integrase core domain protein [Lichtheimia corymbifera JMRC:FSU:9682]	--	--
Gene_79336	--	--	Biological Process: immune system process (GO:0002376);;	K06751|0|mmu:15007|H2-Q10, H-2Q10, Q10, Qa10; histocompatibility 2, Q region locus 10; K06751 major histocompatibility complex, class I (A)	antigen H2Kb,transplantation	Class I Histocompatibility antigen, domains alpha 1 and 2	H-2 class I histocompatibility antigen, Q10 alpha chain OS=Mus musculus GN=H2-Q10 PE=1 SV=3
Gene_93477	[Q]	Secondary metabolites biosynthesis, transport and catabolism	Molecular Function: oxidoreductase activity (GO:0016491);;	--	hypothetical protein [Inquilinus limosus]	Retinal pigment epithelial membrane protein	Beta,beta-carotene 9&apos;,10&apos;-oxygenase OS=Mus musculus GN=Bco2 PE=1 SV=1
Gene_9955	--	--	--	--	--	--	Uncharacterized protein C6orf106 homolog OS=Danio rerio GN=zgc:101577 PE=2 SV=1
Gene_74888	--	--	--	K04648|4.41504e-32|bmor:101737198|dynactin subunit 1-like; K04648 dynactin 1 (A)	hypothetical protein SPPG_02084 [Spizellomyces punctatus DAOM BR117]	--	Dynactin subunit 1 OS=Rattus norvegicus GN=Dctn1 PE=1 SV=2
Gene_47998	--	--	--	K10414|1.6468e-56|bmor:101737776|cytoplasmic dynein 2 heavy chain 1-like; K10414 dynein heavy chain 2, cytosolic (A)	hypothetical protein SPPG_06593 [Spizellomyces punctatus DAOM BR117]	--	Cytoplasmic dynein 2 heavy chain 1 OS=Tripneustes gratilla GN=DYH1B PE=2 SV=2
Gene_45714	--	--	--	K08805|4.7064e-14|bmor:101746436|serine/threonine-protein kinase GA29083-like; K08805 doublecortin-like kinase 1/2 [EC:2.7.11.1] (A)	--	Doublecortin	Serine/threonine-protein kinase DCLK2 OS=Mus musculus GN=Dclk2 PE=1 SV=1
Gene_47883	--	--	--	--	--	--	Protein pecanex OS=Drosophila melanogaster GN=pcx PE=2 SV=3
Gene_15614	--	--	--	--	hypothetical protein AB894_15350, partial [Piscirickettsia salmonis LF-89 = ATCC VR-1361]	--	--
Gene_41936	--	--	--	K10593|2.92347e-07|dvi:Dvir_GJ11179|GJ11179 gene product from transcript GJ11179-RA; K10593 E3 ubiquitin-protein ligase EDD1 [EC:6.3.2.19] (A)	--	--	E3 ubiquitin-protein ligase hyd OS=Drosophila melanogaster GN=hyd PE=1 SV=3
Gene_94098	--	--	--	K03541|3.70557e-72|pmum:103325873|photosystem II 10 kDa polypeptide, chloroplastic; K03541 photosystem II 10kDa protein (A)	hypothetical protein [Paenibacillus sp. IHB B 3415]	Photosystem II 10 kDa polypeptide PsbR	Photosystem II 10 kDa polypeptide, chloroplastic OS=Solanum tuberosum GN=PSBR PE=2 SV=1
Gene_90540	--	--	--	K17310|2.58135e-85|mmu:20209|Saa2, AW111173, Saa-2, Saa1; serum amyloid A 2; K17310 serum amyloid A protein (A)	serum amyloid a protein [Riemerella anatipestifer]	Serum amyloid A protein	Serum amyloid A-2 protein OS=Mus musculus GN=Saa2 PE=1 SV=1
Gene_42460	--	--	--	K02728|4.509e-08|tca:656863|proteasome subunit alpha type-4; K02728 20S proteasome subunit alpha 3 [EC:3.4.25.1] (A)	--	--	--
Gene_33636	--	--	--	--	fibroblast growth factor [Dendrolimus kikuchii nucleopolyhedrovirus]	--	Fibroblast growth factor homolog OS=Orgyia pseudotsugata multicapsid polyhedrosis virus GN=FGF PE=3 SV=1
Gene_81685	--	--	--	--	--	--	Zinc finger BED domain-containing protein 4 OS=Mus musculus GN=Zbed4 PE=2 SV=1
Gene_10039	--	--	--	--	hypothetical protein AB894_15350, partial [Piscirickettsia salmonis LF-89 = ATCC VR-1361]	--	Probable RNA-directed DNA polymerase from transposon X-element OS=Drosophila melanogaster GN=X-element\ORF2 PE=3 SV=1
Gene_75037	--	--	--	K09372|1.95025e-30|bmor:101739274|LIM/homeobox protein Lhx1-like; K09372 LIM homeobox protein 1 (A)	--	--	--
Gene_10765	--	--	--	--	spondin domain-containing protein [Lacinutrix sp. 5H-3-7-4]	Spondin_N	Spondin-2 OS=Homo sapiens GN=SPON2 PE=1 SV=3
Gene_73776	--	--	--	--	--	Selenoprotein P, N terminal region	Selenoprotein P OS=Mus musculus GN=Sepp1 PE=2 SV=3
Gene_43688	--	--	Molecular Function: receptor binding (GO:0005102);; Biological Process: regulation of transcription from RNA polymerase II promoter (GO:0006357);; Biological Process: transmembrane receptor protein serine/threonine kinase signaling pathway (GO:0007178);; Biological Process: brain development (GO:0007420);; Biological Process: cell proliferation (GO:0008283);; Biological Process: embryo developmen…	K01064|1.07132e-93|aag:AaeL_AAEL000632|WNT4 precursor, putative; K01064 wingless-type MMTV integration site family, member 9 (A)	proto-oncogene Wnt-1 precursor [Mus musculus]	wnt family	Protein Wnt-4 OS=Drosophila melanogaster GN=Wnt4 PE=2 SV=2
Gene_75778	--	--	--	--	hypothetical protein PLEOSDRAFT_1024267, partial [Pleurotus ostreatus PC15]	--	--
Gene_75130	--	--	--	K10380|1.13003e-15|bmor:101743015|ankyrin-2-like; K10380 ankyrin (A)	--	ZU5 domain	Ankyrin-2 OS=Mus musculus GN=Ank2 PE=1 SV=2
Gene_44988	--	--	--	--	--	Arrestin (or S-antigen), C-terminal domain	--
Gene_85406	--	--	--	--	hypothetical protein [Escherichia coli]	--	--
Gene_62567	[S]	Function unknown	--	K14847|4.39369e-52|bmor:101739710|ribosome production factor 2 homolog; K14847 ribosome production factor 2 (A)	hypothetical protein G7K_5820-t1 [Saitoella complicata NRRL Y-17804]	Brix domain	Ribosome production factor 2 homolog OS=Drosophila melanogaster GN=CG7993 PE=2 SV=3
Gene_812	[R]	General function prediction only	--	--	hypothetical protein [Francisella sp. W12-1067]	Zinc finger, C2H2 type	Zinc finger protein 1 OS=Mus musculus GN=Zfp1 PE=2 SV=3
Gene_29952	[K]	Transcription	Cellular Component: mitochondrion (GO:0005739);; Biological Process: protein deacetylation (GO:0006476);; Molecular Function: zinc ion binding (GO:0008270);; Molecular Function: NAD-dependent protein deacetylase activity (GO:0034979);; Biological Process: peptidyl-lysine demalonylation (GO:0036047);; Biological Process: peptidyl-lysine desuccinylation (GO:0036049);; Molecular Function: protein-ma…	K11415|4.12677e-44|bmor:101741654|NAD-dependent protein deacylase sirtuin-5, mitochondrial-like; K11415 NAD-dependent deacetylase sirtuin 5 [EC:3.5.1.-] (A)	sirtuin 5 [Moniliophthora roreri MCA 2997]	Sir2 family	NAD-dependent protein deacylase OS=Daphnia pulex GN=DAPPUDRAFT_195469 PE=3 SV=1
Gene_90258	--	--	--	--	UDPGT, partial [uncultured bacterium]	UDP-glucoronosyl and UDP-glucosyl transferase	2-hydroxyacylsphingosine 1-beta-galactosyltransferase OS=Mus musculus GN=Ugt8 PE=2 SV=2
Gene_55135	--	--	--	--	--	Hairy Orange	Enhancer of split mgamma protein OS=Drosophila melanogaster GN=HLHmgamma PE=2 SV=1
Gene_92659	[J]	Translation, ribosomal structure and biogenesis	Molecular Function: structural constituent of ribosome (GO:0003735);; Cellular Component: ribosome (GO:0005840);; Biological Process: translation (GO:0006412);; Biological Process: mycelium development (GO:0043581);;	K02953|1.67103e-89|xtr:549356|rps13; ribosomal protein S13; K02953 small subunit ribosomal protein S13e (A)	40s ribosomal protein s13 [Ophiostoma piceae UAMH 11346]	Ribosomal S13/S15 N-terminal domain	40S ribosomal protein S13 OS=Xenopus laevis GN=rps13 PE=3 SV=2
Gene_12795	--	--	--	K09408|2.58921e-06|phu:Phum_PHUM222030|forkhead protein/ forkhead protein domain, putative; K09408 forkhead box protein O3 (A)	--	--	--
Gene_27322	[LKJ]	--	Molecular Function: nucleotide binding (GO:0000166);; Molecular Function: nucleic acid binding (GO:0003676);; Molecular Function: helicase activity (GO:0004386);;	K13982|3.25923e-28|bmor:692765|Vlg, BmVLG, vas; vasa-like; K13982 probable ATP-dependent RNA helicase DDX4 [EC:3.6.4.13] (A)	hypothetical protein Kpol_1072p50 [Vanderwaltozyma polyspora DSM 70294]	--	ATP-dependent RNA helicase vasa, isoform A OS=Drosophila melanogaster GN=vas PE=1 SV=3
Gene_39746	[O]	Posttranslational modification, protein turnover, chaperones	Molecular Function: peroxidase activity (GO:0004601);;	K10719|3.27175e-23|bmor:100307010|Jheh-lp3; juvenile hormone epoxide hydrolase-like protein 3; K10719 juvenile hormone epoxide hydrolase (A)	glutathione peroxidase [Candidatus Photodesmus katoptron]	--	Probable phospholipid hydroperoxide glutathione peroxidase OS=Citrus sinensis GN=CSA PE=1 SV=1
Gene_50538	[IQR]	--	Molecular Function: 3-oxoacyl-[acyl-carrier-protein] reductase (NADPH) activity (GO:0004316);; Biological Process: oxidation-reduction process (GO:0055114);;	K11147|1.11599e-12|bmor:101739283|dehydrogenase/reductase SDR family member 4-like; K11147 dehydrogenase/reductase SDR family member 4 [EC:1.1.-.-] (A)	3-oxoacyl-ACP reductase [Rhizobium sp. CF142]	--	Tropinone reductase-like 3 OS=Erythroxylum coca PE=2 SV=1
Gene_88120	--	--	--	K12165|8.48394e-114|mmu:66155|Ufc1, 1110021H02Rik, AA062310, ESTM29; ubiquitin-fold modifier conjugating enzyme 1; K12165 ufm1-conjugating enzyme 1 (A)	--	Ubiquitin-fold modifier-conjugating enzyme 1	Ubiquitin-fold modifier-conjugating enzyme 1 OS=Mus musculus GN=Ufc1 PE=2 SV=1
Gene_27395	--	--	--	--	hypothetical protein CsmBAC4b19.5 [Cotesia sesamiae]	--	--
Gene_81548	--	--	--	--	hypothetical protein [Escherichia coli]	--	--
Gene_61272	--	--	--	K05674|5.05358e-99|bmor:101745183|multidrug resistance-associated protein 7-like; K05674 ATP-binding cassette, subfamily C (CFTR/MRP), member 10 (A)	--	--	--
Gene_56943	--	--	--	K13868|3.90951e-22|bmor:101739545|B(0,+)-type amino acid transporter 1-like; K13868 solute carrier family 7 (L-type amino acid transporter), member 9 (A)	--	--	Large neutral amino acids transporter small subunit 2 OS=Homo sapiens GN=SLC7A8 PE=1 SV=1
Gene_25266	--	--	--	--	hypothetical protein [Piscirickettsia salmonis]	--	--
Gene_82204	--	--	--	K14314|5.55894e-24|bmor:101735791|nuclear pore membrane glycoprotein 210-like; K14314 nuclear pore complex protein Nup210 (A)	--	--	--
Gene_48623	--	--	--	K16330|1.22474e-26|bmor:101743270|pseudouridine-metabolizing bifunctional protein C1861.05-like; K16330 pseudouridine-5'-phosphate glycosidase / pseudouridine kinase [EC:3.2.-.- 2.7.1.83] (A)	--	--	--
Gene_41132	--	--	--	K18743|4.19417e-11|bmor:693083|glycosyl-phosphatidyl-inositol-anchored protein; K18743 caprin-1 (A)	--	--	--
Gene_67978	--	--	--	K10595|1.69603e-52|bmor:101738581|probable E3 ubiquitin-protein ligase HERC2-like; K10595 E3 ubiquitin-protein ligase HERC2 [EC:6.3.2.19] (A)	hypothetical protein [Ehrlichia mineirensis]	Reverse transcriptase (RNA-dependent DNA polymerase)	Probable RNA-directed DNA polymerase from transposon BS OS=Drosophila melanogaster GN=RTase PE=2 SV=1
Gene_26714	--	--	--	K13103|1.79368e-10|bmor:100037443|STIP; septin and tuftelin interacting protein; K13103 tuftelin-interacting protein 11 (A)	--	Tuftelin interacting protein N terminal	--
Gene_13372	--	--	Molecular Function: binding (GO:0005488);; Biological Process: cellular process (GO:0009987);; Molecular Function: nucleoside-triphosphatase activity (GO:0017111);;	K10408|0|phu:Phum_PHUM327760|dynein beta chain, ciliary, putative; K10408 dynein heavy chain, axonemal (A)	hypothetical protein SPPG_09580 [Spizellomyces punctatus DAOM BR117]	Dynein heavy chain and region D6 of dynein motor	Dynein heavy chain 7, axonemal OS=Homo sapiens GN=DNAH7 PE=1 SV=2
Gene_83519	--	--	--	--	hypothetical protein [Escherichia coli]	Reverse transcriptase (RNA-dependent DNA polymerase)	LINE-1 reverse transcriptase homolog OS=Nycticebus coucang PE=3 SV=1
Gene_80233	--	--	--	K12231|5.34221e-11|bmor:101746756|E3 ubiquitin-protein ligase HECTD1-like; K12231 E3 ubiquitin-protein ligase HECTD1 [EC:6.3.2.19] (A)	--	--	--
Gene_20576	--	--	--	K06069|3.77235e-26|bmor:692468|Apkc; atypical protein kinase C; K06069 atypical protein kinase C iota type [EC:2.7.11.13] (A)	--	--	--
Gene_82857	--	--	--	--	cellular retinoic acid binding protein [Cordyceps militaris CM01]	Lipocalin / cytosolic fatty-acid binding protein family	Fatty acid-binding protein, brain OS=Gallus gallus GN=FABP7 PE=2 SV=2
Gene_26103	[TZDR]	--	Molecular Function: calcium ion binding (GO:0005509);;	K02183|1.25066e-35|pss:102456219|calmodulin-like; K02183 calmodulin (A)	calmodulin [Allomyces macrogynus ATCC 38327]	EF hand	Calmodulin OS=Metridium senile PE=1 SV=3
Gene_59716	--	--	--	K17599|2.65406e-162|bmor:101740355|transmembrane protein 132B-like; K17599 transmembrane protein 132 (A)	--	--	Transmembrane protein 132D OS=Homo sapiens GN=TMEM132D PE=1 SV=1
Gene_77096	[O]	Posttranslational modification, protein turnover, chaperones	Molecular Function: ATP binding (GO:0005524);; Cellular Component: cytoplasm (GO:0005737);; Biological Process: protein folding (GO:0006457);; Molecular Function: unfolded protein binding (GO:0051082);;	K09493|0|ame:409134|GB20080; t-complex protein 1 subunit alpha-like; K09493 T-complex protein 1 subunit alpha (A)	T-complex protein 1 subunit alpha [Mortierella verticillata NRRL 6337]	TCP-1/cpn60 chaperonin family	T-complex protein 1 subunit alpha OS=Drosophila melanogaster GN=T-cp1 PE=2 SV=2
Gene_54848	--	--	--	K14780|1.49933e-18|bmor:101744182|probable ATP-dependent RNA helicase kurz-like; K14780 ATP-dependent RNA helicase DHX37/DHR1 [EC:3.6.4.13] (A)	--	--	Probable ATP-dependent RNA helicase kurz OS=Drosophila melanogaster GN=kz PE=1 SV=1
Gene_19484	--	--	--	K05016|2.02375e-25|ame:413069|CLCN7, GB17112; chloride channel 7; K05016 chloride channel 7 (A)	--	--	H(+)/Cl(-) exchange transporter 7 OS=Homo sapiens GN=CLCN7 PE=1 SV=2
Gene_53231	--	--	--	--	hypothetical protein NAPIS_ORF00971 [Nosema apis BRL 01]	Reverse transcriptase (RNA-dependent DNA polymerase)	--
Gene_83357	--	--	--	K00894|4.13836e-49|mmu:214253|Etnk2, 4933417N20Rik, AI197444, EKI_2, Eki2, Tuc1; ethanolamine kinase 2 (EC:2.7.1.82); K00894 ethanolamine kinase [EC:2.7.1.82] (A)	hypothetical protein MVEG_08380 [Mortierella verticillata NRRL 6337]	--	Ethanolamine kinase 2 OS=Mus musculus GN=Etnk2 PE=1 SV=1
Gene_46875	--	--	--	K12190|1.49451e-26|bmor:101747178|vacuolar protein-sorting-associated protein 36-like; K12190 ESCRT-II complex subunit VPS36 (A)	--	EAP30/Vps36 family	Vacuolar protein-sorting-associated protein 36 OS=Xenopus laevis GN=vps36 PE=2 SV=1
Gene_60723	--	--	--	K12488|5.01919e-42|bmor:101737319|arf-GAP with SH3 domain, ANK repeat and PH domain-containing protein 2-like; K12488 Arf-GAP with SH3 domain, ANK repeat and PH domain-containing protein (A)	--	--	Arf-GAP with SH3 domain, ANK repeat and PH domain-containing protein 1 OS=Bos taurus GN=ASAP1 PE=1 SV=1
Gene_7510	[S]	Function unknown	--	--	hypothetical protein ACD_80C00114G0002 [uncultured bacterium (gcode 4)]	Leucine rich repeat	Protein toll OS=Drosophila melanogaster GN=Tl PE=1 SV=1
Gene_12405	[K]	Transcription	--	K09404|2.24799e-35|tca:658300|forkhead box protein K1; K09404 forkhead box protein K (A)	hypothetical protein MVEG_02160 [Mortierella verticillata NRRL 6337]	Fork head domain	Forkhead box protein K2 OS=Xenopus laevis GN=foxk2 PE=2 SV=2
Gene_86311	--	--	--	--	hypothetical protein AB894_15350, partial [Piscirickettsia salmonis LF-89 = ATCC VR-1361]	--	--
Gene_91523	[Z]	Cytoskeleton	Molecular Function: ATP binding (GO:0005524);; Cellular Component: cytoplasm (GO:0005737);; Cellular Component: cytoskeleton (GO:0005856);;	K10355|6.69156e-27|rcu:RCOM_1207060|actin, putative; K10355 actin, other eukaryote (A)	actin, partial [Olpidium bornovanus]	Actin	Actin-85C (Fragment) OS=Solanum tuberosum GN=AC85C PE=3 SV=1
Gene_11339	--	--	--	K07377|4.71586e-34|bmor:101744215|neurexin-3a-like; K07377 neurexin (A)	--	--	--
Gene_92799	[E]	Amino acid transport and metabolism	Biological Process: one-carbon metabolic process (GO:0006730);; Biological Process: serine family amino acid metabolic process (GO:0009069);; Molecular Function: transferase activity, transferring one-carbon groups (GO:0016741);;	K00600|7.57206e-130|mmu:20425|Shmt1, AI324848, AI385541, C81125, Shmt, mshmt, mshmt1, mshmt2; serine hydroxymethyltransferase 1 (soluble) (EC:2.1.2.1); K00600 glycine hydroxymethyltransferase [EC:2.1.2.1] (A)	serine hydroxymethyltransferase, cytosolic [Cladophialophora bantiana CBS 173.52]	Serine hydroxymethyltransferase	Serine hydroxymethyltransferase, cytosolic OS=Mus musculus GN=Shmt1 PE=1 SV=3
Gene_73645	--	--	--	--	hypothetical protein [Cellulomonas sp. URHD0024]	Lamprin	--
Gene_16544	--	--	--	K09527|2.25878e-27|bmor:692875|DnaJ-9, DNAJ9; DnaJ (Hsp40) homolog 9; K09527 DnaJ homolog subfamily C member 7 (A)	--	--	--
Gene_64437	--	--	--	--	hypothetical protein [Streptomyces bikiniensis]	--	Probable serine/threonine-protein kinase DDB_G0286627 OS=Dictyostelium discoideum GN=DDB_G0286627 PE=3 SV=1
Gene_89812	--	--	Molecular Function: catalytic activity (GO:0003824);;	--	hypothetical protein [Piscirickettsia salmonis]	Reverse transcriptase (RNA-dependent DNA polymerase)	Probable RNA-directed DNA polymerase from transposon X-element OS=Drosophila melanogaster GN=X-element\ORF2 PE=3 SV=1
Gene_88491	--	--	--	K07195|3.47726e-25|bmor:101741487|exocyst complex component 7-like; K07195 exocyst complex component 7 (A)	--	--	Exocyst complex component 7 OS=Drosophila melanogaster GN=exo70 PE=1 SV=2
Gene_41513	--	--	--	--	Zinc knuckle domain protein [Wolbachia endosymbiont of Drosophila ananassae]	Protein of unknown function (DUF1759)	--
Gene_36618	--	--	--	--	hypothetical protein [Piscirickettsia salmonis]	Reverse transcriptase (RNA-dependent DNA polymerase)	--
Gene_49193	--	--	--	K12304|1.28926e-36|bmor:101746124|soluble calcium-activated nucleotidase 1-like; K12304 soluble calcium-activated nucleotidase 1 [EC:3.6.1.6] (A)	hypothetical protein [Pseudomonas sp. 10B238]	Apyrase	Soluble calcium-activated nucleotidase 1 OS=Rattus norvegicus GN=Cant1 PE=1 SV=1
Gene_91768	--	--	--	K16141|0|mmu:11657|Alb, Alb-1, Alb1; albumin; K16141 serum albumin (A)	fetoprotein alpha	Serum albumin family	Serum albumin OS=Mus musculus GN=Alb PE=1 SV=3
Gene_89701	--	--	--	K05459|2.43056e-104|cge:100751642|Igf1; insulin-like growth factor 1 (somatomedin C); K05459 insulin-like growth factor 1 (A)	unknown protein [Grouper iridovirus]	Insulin/IGF/Relaxin family	Insulin-like growth factor I OS=Mus musculus GN=Igf1 PE=2 SV=2
Gene_82446	--	--	Biological Process: embryo development ending in birth or egg hatching (GO:0009792);; Biological Process: regulation of transcription from RNA polymerase II promoter involved in ventral spinal cord interneuron specification (GO:0021913);; Biological Process: positive regulation of transcription from RNA polymerase II promoter (GO:0045944);;	--	homeo box gene	Homeobox domain	Homeobox protein Hox-A5 OS=Heterodontus francisci GN=HOXA5 PE=3 SV=1
Gene_93346	--	--	--	K03046|6.07577e-72|sot:4099930|rpoC2, SotuCp011; RNA polymerase beta'' chain; K03046 DNA-directed RNA polymerase subunit beta' [EC:2.7.7.6] (A)	hypothetical protein, partial [Staphylococcus aureus]	--	DNA-directed RNA polymerase subunit beta&apos;&apos; OS=Ipomoea purpurea GN=rpoC2 PE=3 SV=1
Gene_26745	--	--	--	--	--	RNase H	--
Gene_22576	--	--	--	--	--	Sugar (and other) transporter	--
Gene_51017	[R]	General function prediction only	--	K17218|1.51265e-11|bmor:101740027|sulfide:quinone oxidoreductase, mitochondrial-like; K17218 sulfide:quinone oxidoreductase [EC:1.8.5.-] (A)	pyridine nucleotide-disulfide oxidoreductase [Thioclava sp. DT23-4]	--	Sulfide:quinone oxidoreductase, mitochondrial OS=Mus musculus GN=Sqrdl PE=1 SV=3
Gene_66298	--	--	--	--	hypothetical protein AB894_15325, partial [Piscirickettsia salmonis LF-89 = ATCC VR-1361]	--	--
Gene_63054	--	--	--	--	--	--	PRADC1-like protein OS=Drosophila melanogaster GN=CG9849 PE=2 SV=1
Gene_90849	--	--	--	--	--	Crustacean cuticle protein repeat	Cuticle protein CP434 OS=Cancer pagurus PE=1 SV=1
Gene_95542	--	--	--	K16141|5.60543e-08|ngi:103742426|Alb; albumin; K16141 serum albumin (A)	--	--	Serum albumin OS=Mus musculus GN=Alb PE=1 SV=3
Gene_7887	--	--	Biological Process: DNA metabolic process (GO:0006259);;	--	putative DNA helicase [Cotesia vestalis bracovirus]	PIF1-like helicase	--
Gene_60025	--	--	--	--	hypothetical protein [Ehrlichia mineirensis]	Reverse transcriptase (RNA-dependent DNA polymerase)	--
Gene_73369	--	--	--	K02209|1.08646e-28|bmor:101746319|DNA replication licensing factor Mcm5-like; K02209 DNA replication licensing factor MCM5 [EC:3.6.4.12] (A)	--	--	DNA replication licensing factor Mcm5 OS=Drosophila melanogaster GN=Mcm5 PE=1 SV=1
Gene_76155	--	--	--	--	hypothetical protein STEHIDRAFT_116825, partial [Stereum hirsutum FP-91666 SS1]	Bacterial transferase hexapeptide (six repeats)	--
Gene_85255	--	--	--	--	hypothetical protein [Synechococcus sp. PCC 7336]	--	--
Gene_88838	--	--	--	--	hypothetical protein [Parasitella parasitica]	SacI homology domain	Phosphatidylinositide phosphatase SAC2 OS=Danio rerio GN=inpp5f PE=3 SV=1
Gene_59226	--	--	--	K14294|8.43701e-30|bmor:692986|wibg, PYM; Wibg protein; K14294 partner of Y14 and mago (A)	--	--	Partner of Y14 and mago OS=Bombyx mori GN=wibg PE=2 SV=1
Gene_57270	--	--	--	K01148|2.70079e-12|bmor:100301509|Parn; poly(A)-specific ribonuclease (EC:3.1.13.4); K01148 poly(A)-specific ribonuclease [EC:3.1.13.4] (A)	--	--	--
Gene_43830	--	--	--	--	hypothetical protein [Escherichia coli]	Reverse transcriptase (RNA-dependent DNA polymerase)	--
Gene_25624	--	--	--	K07933|1.07854e-26|bmor:101742808|rab-like protein 3-like; K07933 Rab-like protein 3 (A)	--	--	Rab-like protein 3 OS=Mus musculus GN=Rabl3 PE=2 SV=1
Gene_39002	--	--	--	K09680|3.19582e-42|bmor:101743905|pantothenate kinase 4-like; K09680 type II pantothenate kinase [EC:2.7.1.33] (A)	--	--	Pantothenate kinase 4 OS=Pongo abelii GN=PANK4 PE=2 SV=1
Gene_82015	[O]	Posttranslational modification, protein turnover, chaperones	--	K01373|1.09992e-36|phu:Phum_PHUM345820|Cathepsin F precursor, putative (EC:3.4.22.41); K01373 cathepsin F [EC:3.4.22.41] (A)	VCATH [Agrotis segetum nucleopolyhedrovirus]	Papain family cysteine protease	Cathepsin F OS=Mus musculus GN=Ctsf PE=2 SV=1
Gene_93202	[V]	Defense mechanisms	--	K05666|7.26753e-104|mmu:12780|Abcc2, AI173996, Abc30, Cmoat, Mrp2, cMRP; ATP-binding cassette, sub-family C (CFTR/MRP), member 2; K05666 ATP-binding cassette, subfamily C (CFTR/MRP), member 2 (A)	hypothetical protein S40285_07185 [Stachybotrys chlorohalonata IBT 40285]	ABC transporter transmembrane region	Canalicular multispecific organic anion transporter 1 OS=Mus musculus GN=Abcc2 PE=2 SV=2
Gene_77746	[C]	Energy production and conversion	Biological Process: generation of precursor metabolites and energy (GO:0006091);; Cellular Component: thylakoid (GO:0009579);; Cellular Component: membrane (GO:0016020);; Molecular Function: NADH dehydrogenase (quinone) activity (GO:0050136);; Biological Process: oxidation-reduction process (GO:0055114);;	K05573|9.44482e-47|mtr:MTR_1g088510|NAD(P)H-quinone oxidoreductase subunit 2 A; K05573 NAD(P)H-quinone oxidoreductase subunit 2 [EC:1.6.5.3] (A)	NADH dehydrogenase subunit 2 [Staphylococcus aureus subsp. aureus]	NADH-Ubiquinone/plastoquinone (complex I), various chains	NAD(P)H-quinone oxidoreductase subunit 2 B, chloroplastic OS=Nicotiana tabacum GN=ndhB2 PE=2 SV=1
Gene_33785	--	--	--	K17458|1.77562e-84|bmor:101740746|protein phosphatase 1 regulatory subunit 16A-like; K17458 protein phosphatase 1 regulatory subunit 16A (A)	--	--	--
Gene_82496	--	--	--	--	hypothetical protein AMJ79_06075 [Phycisphaerae bacterium SM23_30]	Serpin (serine protease inhibitor)	Leukocyte elastase inhibitor OS=Equus caballus GN=SERPINB1 PE=1 SV=3
Gene_72629	--	--	--	K00921|3.98112e-57|bmor:101744623|putative 1-phosphatidylinositol 3-phosphate 5-kinase-like; K00921 1-phosphatidylinositol-3-phosphate 5-kinase [EC:2.7.1.150] (A)	1-phosphatidylinositol-3-phosphate 5-kinase fab1 [Fusarium oxysporum f. sp. cubense race 1]	--	1-phosphatidylinositol 3-phosphate 5-kinase fab1 OS=Schizosaccharomyces pombe (strain 972 / ATCC 24843) GN=fab1 PE=3 SV=2
Gene_63695	[R]	General function prediction only	Molecular Function: carboxylic ester hydrolase activity (GO:0052689);;	K01070|7.81147e-35|bmor:101737545|S-formylglutathione hydrolase-like; K01070 S-formylglutathione hydrolase [EC:3.1.2.12] (A)	S-formylglutathione hydrolase [Leucothrix mucor]	--	S-formylglutathione hydrolase OS=Homo sapiens GN=ESD PE=1 SV=2
Gene_12360	--	--	--	--	--	Domain of unknown function (DUF243)	--
Gene_33701	--	--	--	K03239|1.82601e-08|bmor:733081|eIF2B-alpha protein; K03239 translation initiation factor eIF-2B subunit alpha (A)	--	--	--
Gene_54104	[I]	Lipid transport and metabolism	Molecular Function: carboxylic ester hydrolase activity (GO:0052689);;	--	hypothetical protein [Salinimonas chungwhensis]	Carboxylesterase family	Venom carboxylesterase-6 OS=Apis mellifera PE=2 SV=1
Gene_11775	--	--	--	--	hypothetical protein [Piscirickettsia salmonis]	--	--
Gene_81557	--	--	Molecular Function: catalytic activity (GO:0003824);;	--	trypsin [Bdellovibrio bacteriovorus]	Trypsin	Serine protease 42 OS=Mus musculus GN=Prss42 PE=2 SV=1
Gene_10743	--	--	--	K00232|7.17325e-12|ame:552757|GB17460; probable peroxisomal acyl-coenzyme A oxidase 1-like; K00232 acyl-CoA oxidase [EC:1.3.3.6] (A)	--	--	Probable peroxisomal acyl-coenzyme A oxidase 1 OS=Drosophila melanogaster GN=CG5009 PE=1 SV=1
Gene_51393	--	--	Molecular Function: oxidoreductase activity, acting on CH-OH group of donors (GO:0016614);;	K09828|6.08881e-24|bmor:101746101|delta(24)-sterol reductase-like; K09828 delta24-sterol reductase [EC:1.3.1.72] (A)	hypothetical protein HIM_09961 [Hirsutella minnesotensis 3608]	FAD binding domain	Diminuto-like protein OS=Caenorhabditis elegans GN=F52H2.6 PE=3 SV=1
Gene_59235	--	--	--	K06677|2.9143e-25|bmor:101735397|condensin complex subunit 1-like; K06677 condensin complex subunit 1 (A)	--	--	--
Gene_47513	--	--	--	K10265|1.56673e-69|bmor:101740243|F-box/WD repeat-containing protein 9-like; K10265 F-box and WD-40 domain protein 9 (A)	--	--	--
Gene_54565	--	--	Molecular Function: oxidoreductase activity (GO:0016491);; Molecular Function: metal ion binding (GO:0046872);;	--	xanthine dehydrogenase [Pedosphaera parvula]	Molybdopterin-binding domain of aldehyde dehydrogenase	Indole-3-acetaldehyde oxidase OS=Arabidopsis thaliana GN=AAO2 PE=1 SV=2
Gene_87957	[L]	Replication, recombination and repair	Molecular Function: RNA binding (GO:0003723);; Molecular Function: RNA-directed DNA polymerase activity (GO:0003964);; Cellular Component: nucleus (GO:0005634);; Biological Process: RNA-dependent DNA replication (GO:0006278);; Biological Process: DNA integration (GO:0015074);;	--	reverse transcriptase [Tricholoma magnivelare]	Reverse transcriptase (RNA-dependent DNA polymerase)	Transposon Tf2-9 polyprotein OS=Schizosaccharomyces pombe (strain 972 / ATCC 24843) GN=Tf2-9 PE=3 SV=1
Gene_31036	--	--	--	--	hypothetical protein [Escherichia coli]	--	--
Gene_9755	--	--	--	--	hypothetical protein [Escherichia coli]	--	--
Gene_59435	--	--	--	--	hypothetical protein SPPG_08747 [Spizellomyces punctatus DAOM BR117]	Oxysterol-binding protein	Oxysterol-binding protein-related protein 3 OS=Homo sapiens GN=OSBPL3 PE=1 SV=1
Gene_40892	[E]	Amino acid transport and metabolism	Molecular Function: aminopeptidase activity (GO:0004177);; Molecular Function: metallopeptidase activity (GO:0008237);; Biological Process: macromolecule metabolic process (GO:0043170);; Biological Process: cellular metabolic process (GO:0044237);; Biological Process: primary metabolic process (GO:0044238);; Cellular Component: intracellular part (GO:0044424);;	K11140|4.58632e-20|bmor:692563|Apn1, Apn; aminopeptidase N (EC:3.4.11.2); K11140 aminopeptidase N [EC:3.4.11.2] (A)	hypothetical protein M408DRAFT_8575 [Serendipita vermifera MAFF 305830]	Peptidase family M1	Membrane alanyl aminopeptidase (Fragment) OS=Manduca sexta PE=1 SV=1
Gene_61580	--	--	--	--	--	--	Apolipophorin-3 OS=Hyphantria cunea PE=2 SV=1
Gene_49062	--	--	--	--	--	Nse1 non-SMC component of SMC5-6 complex	--
Gene_64107	--	--	--	--	hypothetical protein RirG_182340 [Rhizophagus irregularis DAOM 197198w]	DDE superfamily endonuclease	--
Gene_90957	[O]	Posttranslational modification, protein turnover, chaperones	Molecular Function: SUMO transferase activity (GO:0019789);;	K10577|2.0072e-45|pvu:PHAVU_002G016300g|hypothetical protein; K10577 ubiquitin-conjugating enzyme E2 I [EC:6.3.2.19] (A)	SUMO conjugating enzyme Hus5 [Schizosaccharomyces octosporus yFS286]	Ubiquitin-conjugating enzyme	SUMO-conjugating enzyme SCE1 OS=Arabidopsis thaliana GN=SCE1 PE=1 SV=1
Gene_27227	[R]	General function prediction only	--	K12600|0|bmor:101743557|tetratricopeptide repeat protein 37-like; K12600 superkiller protein 3 (A)	hypothetical protein HMPREF1544_00712 [Mucor circinelloides f. circinelloides 1006PhL]	TPR repeat	Tetratricopeptide repeat protein 37 OS=Homo sapiens GN=TTC37 PE=1 SV=1
Gene_52585	--	--	--	--	--	Protein of unknown function (DUF1676)	--
Gene_45248	[G]	Carbohydrate transport and metabolism	Biological Process: metabolic process (GO:0008152);; Molecular Function: hydrolase activity (GO:0016787);;	--	beta-galactosidase [Thermotoga sp. Mc24]	Glycosyl hydrolase family 1	Lactase-phlorizin hydrolase OS=Rattus norvegicus GN=Lct PE=2 SV=2
Gene_55084	[IQR]	--	Biological Process: metabolic process (GO:0008152);; Molecular Function: oxidoreductase activity (GO:0016491);;	--	3-oxoacyl-ACP reductase [Pseudomonas sp. RIT-PI-a]	short chain dehydrogenase	11-beta-hydroxysteroid dehydrogenase-like 3 OS=Arabidopsis thaliana GN=HSD3 PE=3 SV=1
Gene_27991	--	--	--	K05288|2.28355e-153|bmor:101735851|GPI ethanolamine phosphate transferase 3-like; K05288 phosphatidylinositol glycan, class O (A)	--	--	--
Gene_83534	--	--	--	K08471|1.40734e-23|bmor:100127041|Or-27, BmOr-27, Or27; olfactory receptor 27; K08471 gustatory receptor (A)	hypothetical protein [Piscirickettsia salmonis]	--	Probable RNA-directed DNA polymerase from transposon X-element OS=Drosophila melanogaster GN=X-element\ORF2 PE=3 SV=1
Gene_7720	--	--	--	--	--	Ecdysteroid kinase	--
Gene_26922	--	--	--	--	--	--	Zinc finger protein rotund OS=Drosophila melanogaster GN=rn PE=1 SV=2
Gene_10566	[S]	Function unknown	--	--	hypothetical protein [Oscillatoria acuminata]	Leucine Rich repeats (2 copies)	Leucine-rich repeat-containing protein 27 OS=Mus musculus GN=Lrrc27 PE=2 SV=1
Gene_70966	[H]	Coenzyme transport and metabolism	--	K00868|2.0919e-45|bmor:693009|Pdxk; pyridoxal kinase (EC:2.7.1.35); K00868 pyridoxine kinase [EC:2.7.1.35] (A)	pyridoxal kinase [Spizellomyces punctatus DAOM BR117]	pfkB family carbohydrate kinase	Putative pyridoxal kinase OS=Caenorhabditis elegans GN=F57C9.1 PE=3 SV=2
Gene_90150	--	--	--	--	hypothetical protein AB894_15350, partial [Piscirickettsia salmonis LF-89 = ATCC VR-1361]	--	--
Gene_89221	--	--	--	K10595|2.80077e-53|bmor:101738581|probable E3 ubiquitin-protein ligase HERC2-like; K10595 E3 ubiquitin-protein ligase HERC2 [EC:6.3.2.19] (A)	hypothetical protein [Escherichia coli]	Reverse transcriptase (RNA-dependent DNA polymerase)	Probable RNA-directed DNA polymerase from transposon X-element OS=Drosophila melanogaster GN=X-element\ORF2 PE=3 SV=1
Gene_19269	--	--	--	--	--	MAGE family	--
Gene_34581	--	--	Molecular Function: ATP binding (GO:0005524);; Biological Process: ATP catabolic process (GO:0006200);; Molecular Function: ATPase activity (GO:0016887);;	K01551|5.16849e-07|bmor:101735717|ATPase ASNA1 homolog; K01551 arsenite-transporting ATPase [EC:3.6.3.16] (A)	ATPase GET3 [Cryptococcus gattii R265]	Anion-transporting ATPase	--
Gene_89656	--	--	--	--	hypothetical protein [Piscirickettsia salmonis]	--	--
Gene_86656	--	--	Molecular Function: GTPase activity (GO:0003924);; Molecular Function: structural constituent of cytoskeleton (GO:0005200);; Molecular Function: GTP binding (GO:0005525);; Cellular Component: cytoplasm (GO:0005737);; Cellular Component: microtubule (GO:0005874);; Biological Process: GTP catabolic process (GO:0006184);; Biological Process: microtubule-based process (GO:0007017);; Biological Proces…	K07375|1.63077e-22|dsi:Dsim_GD15076|GD15076 gene product from transcript GD15076-RA; K07375 tubulin beta (A)	hypothetical protein AC434_20840, partial [Mycobacterium tuberculosis]	Tubulin C-terminal domain	Tubulin beta chain (Fragment) OS=Lytechinus pictus PE=2 SV=1
Gene_93306	--	--	--	K12947|6.81459e-138|ecb:100051902|SPCS2; signal peptidase complex subunit 2 homolog (S. cerevisiae); K12947 signal peptidase complex subunit 2 [EC:3.4.-.-] (A)	hypothetical protein SPPG_06609 [Spizellomyces punctatus DAOM BR117]	Microsomal signal peptidase 25 kDa subunit (SPC25)	Signal peptidase complex subunit 2 OS=Mus musculus GN=Spcs2 PE=1 SV=1
Gene_82600	--	--	--	K17964|4.65357e-27|bmor:101737451|leucine-rich PPR motif-containing protein, mitochondrial-like; K17964 leucine-rich PPR motif-containing protein, mitochondrial (A)	--	--	--
Gene_91399	[O]	Posttranslational modification, protein turnover, chaperones	Molecular Function: nucleotide binding (GO:0000166);; Molecular Function: protein binding (GO:0005515);; Molecular Function: hydrolase activity (GO:0016787);; Biological Process: protein metabolic process (GO:0019538);; Molecular Function: metal ion binding (GO:0046872);;	K03544|4.71005e-146|mmu:270166|Clpx, AU014732, E330029I21; caseinolytic mitochondrial matrix peptidase chaperone subunit; K03544 ATP-dependent Clp protease ATP-binding subunit ClpX (A)	ATP-dependent Clp protease ATP-binding subunit ClpX [Lactobacillus paracasei]	AAA domain (Cdc48 subfamily)	ATP-dependent Clp protease ATP-binding subunit clpX-like, mitochondrial OS=Mus musculus GN=Clpx PE=1 SV=2
Gene_54185	--	--	--	--	Retrovirus-related Pol polyprotein from transposon TNT 1-94 Includes: RecName: Full=Protease [Rhizoctonia solani AG-1 IB]	Reverse transcriptase (RNA-dependent DNA polymerase)	Retrovirus-related Pol polyprotein from transposon TNT 1-94 OS=Nicotiana tabacum PE=2 SV=1
Gene_93690	[P]	Inorganic ion transport and metabolism	Molecular Function: binding (GO:0005488);; Molecular Function: hydrolase activity (GO:0016787);;	K05853|5.02926e-44|ptg:102953307|ATP2A1; ATPase, Ca++ transporting, cardiac muscle, fast twitch 1; K05853 Ca2+ transporting ATPase, sarcoplasmic/endoplasmic reticulum [EC:3.6.3.8] (A)	Putative Calcium P-type ATPase [Rhizopus microsporus]	Cation transporter/ATPase, N-terminus	Sarcoplasmic/endoplasmic reticulum calcium ATPase 1 OS=Mus musculus GN=Atp2a1 PE=2 SV=1
Gene_6377	--	--	--	--	--	--	Transmembrane protein 68 OS=Bos taurus GN=TMEM68 PE=2 SV=1
Gene_91163	--	--	--	--	hypothetical protein [Piscirickettsia salmonis]	--	Probable RNA-directed DNA polymerase from transposon X-element OS=Drosophila melanogaster GN=X-element\ORF2 PE=3 SV=1
Gene_73805	--	--	--	K04600|1.28621e-21|bmor:101745884|protocadherin-like wing polarity protein stan-like; K04600 cadherin EGF LAG seven-pass G-type receptor 1 (A)	--	--	Protocadherin-like wing polarity protein stan OS=Drosophila melanogaster GN=stan PE=1 SV=4
Gene_1580	--	--	--	K17591|1.52862e-12|bmor:101746770|RIMS-binding protein 2-like; K17591 RIMS-binding protein 2 (A)	--	--	--
Gene_15677	--	--	--	--	hypothetical protein RirG_013040 [Rhizophagus irregularis DAOM 197198w]	DDE superfamily endonuclease	Transposable element Tc3 transposase OS=Caenorhabditis elegans GN=tc3a PE=1 SV=1
Gene_34488	--	--	--	K01183|3.2472e-16|aag:AaeL_AAEL012268|brain chitinase and chia; K01183 chitinase [EC:3.2.1.14] (A)	--	Glycosyl hydrolases family 18	Probable chitinase 3 OS=Drosophila melanogaster GN=Cht3 PE=2 SV=2
Gene_38660	[O]	Posttranslational modification, protein turnover, chaperones	Molecular Function: ATP binding (GO:0005524);; Cellular Component: cytoplasm (GO:0005737);; Biological Process: DNA replication (GO:0006260);; Biological Process: protein folding (GO:0006457);; Molecular Function: zinc ion binding (GO:0008270);; Biological Process: response to heat (GO:0009408);; Molecular Function: heat shock protein binding (GO:0031072);; Molecular Function: unfolded protein bi…	K09504|2.27895e-39|bmor:101744449|DnaJ-14; protein tumorous imaginal discs, mitochondrial-like; K09504 DnaJ homolog subfamily A member 3 (A)	molecular chaperone DnaJ [Alicyclobacillus pomorum]	DnaJ domain	Protein tumorous imaginal discs, mitochondrial OS=Drosophila melanogaster GN=l(2)tid PE=1 SV=2
Gene_59614	--	--	--	K16506|9.91765e-31|bmor:101743222|fat-like cadherin-related tumor suppressor homolog; K16506 protocadherin Fat 1/2/3 (A)	--	--	--
Gene_96297	[C]	Energy production and conversion	Molecular Function: iron ion binding (GO:0005506);; Cellular Component: plasma membrane (GO:0005886);; Molecular Function: electron carrier activity (GO:0009055);; Biological Process: photosynthesis, light reaction (GO:0019684);; Molecular Function: quinone binding (GO:0048038);; Molecular Function: NADH dehydrogenase (quinone) activity (GO:0050136);; Molecular Function: 4 iron, 4 sulfur cluster …	K03941|3.43196e-101|mmu:225887|Ndufs8, BC021616, CI-23kD, TYKY; NADH dehydrogenase (ubiquinone) Fe-S protein 8 (EC:1.6.5.3 1.6.99.3); K03941 NADH dehydrogenase (ubiquinone) Fe-S protein 8 [EC:1.6.5.3 1.6.99.3] (A)	hypothetical protein BATDEDRAFT_15687 [Batrachochytrium dendrobatidis JAM81]	4Fe-4S binding domain	NADH dehydrogenase [ubiquinone] iron-sulfur protein 8, mitochondrial OS=Mus musculus GN=Ndufs8 PE=1 SV=1
Gene_70434	--	--	--	--	hypothetical protein, partial [Escherichia coli]	--	--
Gene_77981	--	--	--	K05208|1.90631e-31|bmor:101743090|glutamate [NMDA] receptor subunit 1-like; K05208 glutamate receptor ionotropic, NMDA 1 (A)	--	Ligand-gated ion channel	Glutamate [NMDA] receptor subunit 1 OS=Drosophila mojavensis GN=Nmdar1 PE=3 SV=1
Gene_63437	--	--	--	K13273|4.74097e-34|bmor:692835|Mpk, MPK_Bm; phosphomevalonate kinase (EC:2.7.4.2); K13273 phosphomevalonate kinase [EC:2.7.4.2] (A)	--	Phosphomevalonate kinase	Phosphomevalonate kinase OS=Mus musculus GN=Pmvk PE=2 SV=3
Gene_61500	--	--	--	--	hypothetical protein [Piscirickettsia salmonis]	Endonuclease-reverse transcriptase	--
Gene_81259	--	--	--	--	--	Winged helix-turn-helix DNA-binding	--
Gene_49531	--	--	--	--	hypothetical protein [Piscirickettsia salmonis]	--	--
Gene_61799	--	--	--	K14012|6.46222e-14|bmor:101747177|NSFL1 cofactor p47-like; K14012 UBX domain-containing protein 1 (A)	--	--	NSFL1 cofactor p47 OS=Bos taurus GN=NSFL1C PE=2 SV=1
Gene_37051	--	--	--	--	--	--	Putative uncharacterized protein FLJ37770 OS=Homo sapiens PE=5 SV=1
Gene_62779	--	--	--	K15148|8.36173e-49|bmor:101737954|mediator of RNA polymerase II transcription subunit 7-like; K15148 mediator of RNA polymerase II transcription subunit 7 (A)	hypothetical protein MVEG_05578 [Mortierella verticillata NRRL 6337]	MED7 protein	Mediator of RNA polymerase II transcription subunit 7 OS=Anopheles gambiae GN=MED7 PE=3 SV=2
Gene_88453	--	--	--	--	hypothetical protein [Escherichia coli]	--	Putative uncharacterized transposon-derived protein F52C9.6 OS=Caenorhabditis elegans GN=F52C9.6 PE=5 SV=1
Gene_15598	--	--	--	K00275|5.96274e-26|bmor:693010|Pnpo; pyridoxine 5'-phosphate oxidase (EC:1.4.3.5); K00275 pyridoxamine 5'-phosphate oxidase [EC:1.4.3.5] (A)	pyridoxine 5&apos;-phosphate oxidase [Desulfobulbus mediterraneus]	--	Pyridoxine-5&apos;-phosphate oxidase OS=Bos taurus GN=PNPO PE=2 SV=1
Gene_42227	[J]	Translation, ribosomal structure and biogenesis	Molecular Function: translation elongation factor activity (GO:0003746);; Molecular Function: GTPase activity (GO:0003924);; Molecular Function: GTP binding (GO:0005525);; Biological Process: GTP catabolic process (GO:0006184);; Biological Process: translational elongation (GO:0006414);; Cellular Component: ribonucleoprotein complex (GO:0030529);;	K12852|1.4151e-30|bmor:101736447|116 kDa U5 small nuclear ribonucleoprotein component-like; K12852 116 kDa U5 small nuclear ribonucleoprotein component (A)	hypothetical protein BATDEDRAFT_15620 [Batrachochytrium dendrobatidis JAM81]	Elongation factor Tu GTP binding domain	116 kDa U5 small nuclear ribonucleoprotein component OS=Pongo abelii GN=EFTUD2 PE=2 SV=1
Gene_69749	--	--	--	--	--	Insect cuticle protein	Cuticle protein OS=Anopheles gambiae GN=Ccp84Ab PE=2 SV=3
Gene_16790	--	--	--	K11518|4.5836e-08|bmor:101746245|mitochondrial import receptor subunit TOM40 homolog 1-like; K11518 mitochondrial import receptor subunit TOM40 (A)	--	--	--
Gene_18284	[J]	Translation, ribosomal structure and biogenesis	Molecular Function: structural constituent of ribosome (GO:0003735);; Cellular Component: ribosome (GO:0005840);; Biological Process: translation (GO:0006412);;	K02953|2.23501e-64|bmor:778455|RpS13; ribosomal protein S13; K02953 small subunit ribosomal protein S13e (A)	40S ribosomal protein S13-like protein [Chaetomium thermophilum var. thermophilum DSM 1495]	Ribosomal protein S15	40S ribosomal protein S13 OS=Spodoptera frugiperda GN=RpS13 PE=2 SV=3
Gene_91146	--	--	--	K17987|8.79278e-144|mmu:17966|Nbr1, mKIAA0049; neighbor of Brca1 gene 1; K17987 next to BRCA1 gene 1 protein (A)	--	--	Next to BRCA1 gene 1 protein OS=Mus musculus GN=Nbr1 PE=1 SV=1
Gene_65545	--	--	--	K06275|1.48917e-63|bmor:101739139|beta-parvin-like; K06275 parvin (A)	hypothetical protein BATDEDRAFT_35391 [Batrachochytrium dendrobatidis JAM81]	Calponin homology (CH) domain	Beta-parvin OS=Homo sapiens GN=PARVB PE=1 SV=1
Gene_42708	[Q]	Secondary metabolites biosynthesis, transport and catabolism	--	K14999|1.77621e-173|bmor:100126548|Cyp6ae9, CYP6AE8; cytochrome P450 CYP6AE9; K14999 cytochrome P450, family 6 [EC:1.14.-.-] (A)	cytochrome P450 [Cotesia sesamiae Mombasa bracovirus]	Cytochrome P450	Cytochrome P450 6B6 OS=Helicoverpa armigera GN=CYP6B6 PE=2 SV=1
Gene_29128	--	--	--	K13092|9.21166e-07|bmor:101739232|zinc finger CCCH domain-containing protein 18-like; K13092 nuclear protein NHN1 (A)	--	--	--
Gene_83236	--	--	--	--	--	--	Putative uncharacterized protein FLJ37770 OS=Homo sapiens PE=5 SV=1
Gene_34890	--	--	--	K05961|7.35671e-42|bmor:692569|deoxynucleoside kinase-like; K05961 deoxynucleoside kinase [EC:2.7.1.145] (A)	hypothetical protein UR26_C0006G0020 [candidate division TM6 bacterium GW2011_GWF2_32_72]	Deoxynucleoside kinase	Deoxynucleoside kinase OS=Drosophila melanogaster GN=dnk PE=1 SV=1
Gene_13942	--	--	--	K05125|1.09863e-19|bmor:101736942|uncharacterized LOC101736942; K05125 discoidin domain receptor family member 2 [EC:2.7.10.1] (A)	--	--	--
Gene_5434	--	--	--	K12189|4.31012e-73|bmor:101743173|vacuolar protein-sorting-associated protein 25-like; K12189 ESCRT-II complex subunit VPS25 (A)	hypothetical protein PV09_09524 [Verruconis gallopava]	ESCRT-II complex subunit	Vacuolar protein-sorting-associated protein 25 OS=Drosophila melanogaster GN=Vps25 PE=2 SV=1
Gene_96163	[R]	General function prediction only	--	K13091|3.06769e-67|nvi:100113978|Rbm39; RNA binding motif protein 39; K13091 RNA-binding protein 39 (A)	hypothetical protein GLOINDRAFT_92051 [Rhizophagus irregularis DAOM 181602]	linker between RRM2 and RRM3 domains in RBM39 protein	RNA-binding protein 39 OS=Pongo abelii GN=RBM39 PE=2 SV=1
Gene_63765	--	--	--	--	p94 [Helicoverpa armigera granulovirus]	--	Early 94 kDa protein OS=Autographa californica nuclear polyhedrosis virus PE=4 SV=2
Gene_85895	--	--	--	--	hypothetical protein [Piscirickettsia salmonis]	--	--
Gene_44315	--	--	--	K04571|9.42156e-18|bmor:101738119|translocon-associated protein subunit delta-like; K04571 translocon-associated protein subunit delta (A)	--	Translocon-associated protein, delta subunit precursor (TRAP-delta)	--
Gene_2815	--	--	--	--	--	Cadherin domain	Cadherin-89D OS=Drosophila melanogaster GN=Cad89D PE=2 SV=3
Gene_47116	--	--	--	K11974|1.4616e-16|dan:Dana_GF19674|GF19674 gene product from transcript GF19674-RA; K11974 E3 ubiquitin-protein ligase RNF31 [EC:6.3.2.19] (A)	--	--	--
Gene_5853	--	--	--	K06277|3.62943e-15|bmor:101746299|guanine nucleotide-releasing factor 2-like; K06277 Rap guanine nucleotide exchange factor 1 (A)	--	--	--
Gene_88781	--	--	--	--	--	--	Coiled-coil domain-containing protein 122 OS=Mus musculus GN=Ccdc122 PE=2 SV=1
Gene_88744	--	--	--	K03165|2.39502e-14|bmor:101735905|DNA topoisomerase 3-beta-1-like; K03165 DNA topoisomerase III [EC:5.99.1.2] (A)	--	--	DNA topoisomerase 3-beta-1 OS=Mus musculus GN=Top3b PE=2 SV=1
Gene_17102	--	--	--	K08558|6.19774e-23|bmor:693064|Hr38, Bhr38; nuclear hormone receptor HR38; K08558 nuclear receptor subfamily 4 group A member 2 (A)	--	--	Probable nuclear hormone receptor HR38 (Fragment) OS=Bombyx mori GN=HR38 PE=2 SV=1
Gene_21534	--	--	--	--	--	TATA element modulatory factor 1 DNA binding	TATA element modulatory factor OS=Mus musculus GN=Tmf1 PE=1 SV=2
Gene_2405	--	--	--	K06236|4.10852e-30|bmor:101746136|collagen alpha-1(II) chain-like; K06236 collagen, type I/II/III/V/XI/XXIV/XXVII, alpha (A)	hypothetical protein [Epulopiscium sp. &apos;N.t. morphotype B&apos;]	Collagen triple helix repeat (20 copies)	Fibril-forming collagen alpha chain (Fragment) OS=Riftia pachyptila PE=1 SV=2
Gene_67925	--	--	--	--	hypothetical protein, partial [Escherichia coli]	Protein of unknown function (DUF1759)	--
Gene_91996	--	--	--	--	putative DNA helicase [Cotesia vestalis bracovirus]	PIF1-like helicase	--
Gene_23772	--	--	--	K14157|5.69353e-23|cqu:CpipJ_CPIJ000416|alpha-aminoadipic semialdehyde synthase, mitochondrial; K14157 alpha-aminoadipic semialdehyde synthase [EC:1.5.1.8 1.5.1.9] (A)	hypothetical protein RMCBS344292_01715 [Rhizopus microsporus]	--	Alpha-aminoadipic semialdehyde synthase, mitochondrial OS=Mus musculus GN=Aass PE=1 SV=1
Gene_92569	--	--	--	K06184|9.95876e-10|phu:Phum_PHUM209420|ATP-dependent transporter, putative; K06184 ATP-binding cassette, subfamily F, member 1 (A)	--	--	--
Gene_83959	--	--	Molecular Function: DNA binding (GO:0003677);; Biological Process: embryo development ending in birth or egg hatching (GO:0009792);; Biological Process: regulation of transcription from RNA polymerase II promoter involved in ventral spinal cord interneuron specification (GO:0021913);; Biological Process: positive regulation of transcription from RNA polymerase II promoter (GO:0045944);;	--	homeobox even-skipped homolog protein 1 [Mus musculus]	Homeobox domain	GS homeobox 1 OS=Mus musculus GN=Gsx1 PE=2 SV=2
Gene_93532	--	--	--	--	--	--	Nucleolar protein 11 OS=Bos taurus GN=NOL11 PE=2 SV=1
Gene_14074	--	--	--	--	--	--	Craniofacial development protein 2 OS=Bos taurus GN=CFDP2 PE=1 SV=2
Gene_19339	--	--	--	--	hypothetical protein [Piscirickettsia salmonis]	--	--
Gene_8314	--	--	--	K15143|4.05555e-15|bmor:101740073|mediator of RNA polymerase II transcription subunit 30-like; K15143 mediator of RNA polymerase II transcription subunit 30 (A)	--	--	--
Gene_17853	--	--	--	--	--	Alcohol dehydrogenase transcription factor Myb/SANT-like	--
Gene_22289	--	--	--	K01539|0|tca:663833|sodium/potassium-transporting ATPase subunit alpha; K01539 sodium/potassium-transporting ATPase subunit alpha [EC:3.6.3.9] (A)	sodium/potassium-transporting ATPase subunit alpha [archaeon GW2011_AR9]	E1-E2 ATPase	Sodium/potassium-transporting ATPase subunit alpha OS=Drosophila melanogaster GN=Atpalpha PE=1 SV=3
Gene_58858	--	--	--	K03254|2.63939e-07|bmor:101744517|eukaryotic translation initiation factor 3 subunit A-like; K03254 translation initiation factor 3 subunit A (A)	--	--	--
Gene_18225	[J]	Translation, ribosomal structure and biogenesis	Cellular Component: ribonucleoprotein complex (GO:0030529);;	K02906|3.28047e-30|bmor:101735889|39S ribosomal protein L3, mitochondrial-like; K02906 large subunit ribosomal protein L3 (A)	MULTISPECIES: 50S ribosomal protein L3 [Desulfovibrio]	Ribosomal protein L3	39S ribosomal protein L3, mitochondrial OS=Rattus norvegicus GN=Mrpl3 PE=3 SV=1
Gene_24987	--	--	--	--	--	Chorion protein	Chorion class B protein Ld32 (Fragment) OS=Lymantria dispar PE=2 SV=1
Gene_52055	[Q]	Secondary metabolites biosynthesis, transport and catabolism	--	K14999|6.32448e-180|bmor:100196930|cyp6a8, CYP6AE2; cytochrome P450 Cyp6ae21; K14999 cytochrome P450, family 6 [EC:1.14.-.-] (A)	cytochrome P450 [Cotesia sesamiae Mombasa bracovirus]	Cytochrome P450	Cytochrome P450 6B5 (Fragment) OS=Papilio glaucus GN=CYP6B5 PE=2 SV=1
Gene_13093	--	--	--	K16219|1.37306e-30|bmor:101743128|alpha N-terminal protein methyltransferase 1-like; K16219 protein N-terminal methyltransferase [EC:2.1.1.244] (A)	Uncharacterized protein LW93_14900 [Fusarium fujikuroi]	AdoMet dependent proline di-methyltransferase	Alpha N-terminal protein methyltransferase 1 OS=Drosophila melanogaster GN=Ntmt PE=1 SV=1
Gene_43498	[RTKL]	--	Molecular Function: protein kinase activity (GO:0004672);;	--	RecName: Full=Tyrosine-protein kinase transforming protein ros [UR2 sarcoma virus]	Protein tyrosine kinase	Insulin-like growth factor 1 receptor OS=Xenopus laevis GN=igf1r PE=1 SV=1
Gene_11628	--	--	--	K14772|1.34137e-16|bmor:101745495|small subunit processome component 20 homolog; K14772 U3 small nucleolar RNA-associated protein 20 (A)	--	--	--
Gene_7302	--	--	--	--	--	MORN repeat	MORN repeat-containing protein 4 OS=Bos taurus GN=MORN4 PE=2 SV=1
Gene_88551	--	--	--	K01931|1.54377e-11|bmor:101738743|protein neuralized-like; K01931 protein neuralized [EC:6.3.2.19] (A)	--	--	--
Gene_49668	--	--	--	K06491|8.8455e-21|bmor:101743686|fasciclin-2-like; K06491 neural cell adhesion molecule (A)	--	--	Fasciclin-2 OS=Schistocerca americana GN=FAS2 PE=1 SV=2
Gene_9432	--	--	--	K17613|0|bmor:101735644|calcineurin-binding protein cabin-1-like; K17613 calcineurin-binding protein cabin-1 (A)	hypothetical protein SPPG_09362 [Spizellomyces punctatus DAOM BR117]	TPR repeat	Calcineurin-binding protein cabin-1 OS=Homo sapiens GN=CABIN1 PE=1 SV=1
Gene_22899	--	--	--	K03695|5.74509e-11|nvi:100123496|caseinolytic peptidase B protein homolog; K03695 ATP-dependent Clp protease ATP-binding subunit ClpB (A)	--	--	Caseinolytic peptidase B protein homolog OS=Mus musculus GN=Clpb PE=1 SV=1
Gene_47465	--	--	--	K13719|5.04727e-61|bmor:733039|cysteine-type peptidase; K13719 ubiquitin thioesterase OTU1 [EC:3.1.2.-] (A)	otu-domain-containing protein [Lichtheimia corymbifera JMRC:FSU:9682]	--	Ubiquitin thioesterase OTU1 OS=Drosophila melanogaster GN=CG4603 PE=2 SV=1
Gene_17449	[RTKL]	--	Molecular Function: transferase activity, transferring phosphorus-containing groups (GO:0016772);; Cellular Component: intracellular part (GO:0044424);; Biological Process: single-organism cellular process (GO:0044763);;	K04514|0|bmor:100529202|rock1; Rho-associated protein kinase; K04514 Rho-associated protein kinase 1 [EC:2.7.11.1] (A)	hypothetical serine/threonine protein kinase GEK [Cotesia congregata bracovirus]	Protein kinase domain	Rho-associated protein kinase 2 OS=Homo sapiens GN=ROCK2 PE=1 SV=4
Gene_54075	--	--	--	K12231|7.27587e-24|bmor:101746756|E3 ubiquitin-protein ligase HECTD1-like; K12231 E3 ubiquitin-protein ligase HECTD1 [EC:6.3.2.19] (A)	--	--	E3 ubiquitin-protein ligase HECTD1 OS=Mus musculus GN=Hectd1 PE=1 SV=2
Gene_20437	--	--	--	--	Pc16g10170 [Penicillium rubens Wisconsin 54-1255]	Endoplasmic reticulum vesicle transporter	Endoplasmic reticulum-Golgi intermediate compartment protein 3 OS=Bos taurus GN=ERGIC3 PE=2 SV=1
Gene_797	--	--	--	--	chitin binding domain-containing protein [Paramecium bursaria Chlorella virus CZ-2]	Chitin binding domain	--
Gene_93215	--	--	--	--	hypothetical protein [Piscirickettsia salmonis]	Reverse transcriptase (RNA-dependent DNA polymerase)	--
Gene_6940	[E]	Amino acid transport and metabolism	Molecular Function: hydrolase activity (GO:0016787);;	K01425|2.38787e-53|bmor:101738857|glutaminase kidney isoform, mitochondrial-like; K01425 glutaminase [EC:3.5.1.2] (A)	hypothetical protein [Salinispora pacifica]	Glutaminase	Glutaminase kidney isoform, mitochondrial OS=Homo sapiens GN=GLS PE=1 SV=1
Gene_6723	--	--	--	--	--	PAN domain	--
Gene_17617	--	--	--	K06826|5.07418e-117|tca:661043|nidogen-1; K06826 nidogen (entactin) (A)	EGF domain-containing protein [Myxococcus stipitatus]	G2F domain	Nidogen-2 OS=Rattus norvegicus GN=Nid2 PE=2 SV=1
Gene_23810	--	--	--	--	hypothetical protein [Piscirickettsia salmonis]	--	--
Gene_75102	--	--	--	--	hypothetical protein [Escherichia coli]	--	--
Gene_80241	--	--	--	K14648|7.70465e-76|dpe:Dper_GL18244|GL18244 gene product from transcript GL18244-RA; K14648 poly(U)-specific endoribonuclease [EC:3.1.-.-] (A)	hypothetical protein SPPG_07366 [Spizellomyces punctatus DAOM BR117]	Endoribonuclease XendoU	Poly(U)-specific endoribonuclease homolog OS=Drosophila melanogaster GN=CG2145 PE=1 SV=1
Gene_27175	[RTKL]	--	Molecular Function: nucleotide binding (GO:0000166);; Molecular Function: protein kinase activity (GO:0004672);; Biological Process: signal transduction (GO:0007165);; Biological Process: phosphorylation (GO:0016310);; Molecular Function: ion binding (GO:0043167);;	K06071|0|bmor:101742908|serine/threonine-protein kinase N-like; K06071 protein kinase N [EC:2.7.11.13] (A)	Pkc1p [Rhizophagus irregularis DAOM 197198w]	Protein kinase domain	Serine/threonine-protein kinase N2 OS=Danio rerio GN=pkn2 PE=2 SV=1
Gene_27842	--	--	--	--	UDPGT, partial [uncultured bacterium]	UDP-glucoronosyl and UDP-glucosyl transferase	Putative UDP-glucuronosyltransferase ugt-60 OS=Caenorhabditis elegans GN=ugt-60 PE=3 SV=2
Gene_11357	[P]	Inorganic ion transport and metabolism	Biological Process: cation transport (GO:0006812);; Molecular Function: antiporter activity (GO:0015297);; Biological Process: single-organism cellular process (GO:0044763);;	K14724|0|bmor:101737790|sodium/hydrogen exchanger 8-like; K14724 solute carrier family 9 (sodium/hydrogen exchanger), member 8 (A)	SNF2 family helicase/ATPase (Ino80), putative [Talaromyces marneffei ATCC 18224]	Sodium/hydrogen exchanger family	Sodium/hydrogen exchanger 8 OS=Gallus gallus PE=2 SV=1
Gene_16112	--	--	--	--	hypothetical protein MVEG_11216 [Mortierella verticillata NRRL 6337]	--	Golgi to ER traffic protein 4 homolog OS=Takifugu rubripes GN=get4 PE=2 SV=1
Gene_94600	--	--	Molecular Function: nucleoside-triphosphatase activity (GO:0017111);;	K05658|3.73909e-17|bmor:101735691|multidrug resistance protein 1A-like; K05658 ATP-binding cassette, subfamily B (MDR/TAP), member 1 [EC:3.6.3.44] (A)	hypothetical protein PHACADRAFT_262171 [Phanerochaete carnosa HHB-10118-sp]	--	ATP-binding cassette sub-family B member 5 OS=Homo sapiens GN=ABCB5 PE=1 SV=4
Gene_81399	--	--	--	K00207|3.13563e-16|bmor:101737414|dihydropyrimidine dehydrogenase [NADP(+)]-like; K00207 dihydropyrimidine dehydrogenase (NADP+) [EC:1.3.1.2] (A)	--	--	Dihydropyrimidine dehydrogenase [NADP(+)] OS=Danio rerio GN=dpyd PE=2 SV=1
Gene_92539	--	--	--	--	--	Light regulated protein Lir1	Light-regulated protein OS=Oryza sativa subsp. japonica GN=LIR1 PE=2 SV=1
Gene_39493	--	--	--	--	--	BTB/POZ domain	--
Gene_85975	--	--	--	K00799|1.67577e-161|mmu:14859|Gsta3, Gst2-3; glutathione S-transferase, alpha 3 (EC:2.5.1.18); K00799 glutathione S-transferase [EC:2.5.1.18] (A)	hypothetical protein SPPG_05618 [Spizellomyces punctatus DAOM BR117]	Glutathione S-transferase, N-terminal domain	Glutathione S-transferase A3 OS=Mus musculus GN=Gsta3 PE=1 SV=2
Gene_20832	--	--	--	K08957|3.91145e-06|myb:102240976|casein kinase I isoform alpha-like; K08957 casein kinase 1, alpha [EC:2.7.11.1] (A)	--	--	Casein kinase I isoform alpha OS=Caenorhabditis elegans GN=kin-19 PE=3 SV=1
Gene_18059	--	--	--	K14165|1.08389e-60|bmor:101742480|dual specificity protein phosphatase 23-like; K14165 atypical dual specificity phosphatase [EC:3.1.3.16 3.1.3.48] (A)	--	--	Dual specificity protein phosphatase 23 OS=Homo sapiens GN=DUSP23 PE=1 SV=1
Gene_46479	--	--	--	K01081|1.72249e-14|bmor:101746956|apyrase-like; K01081 5'-nucleotidase [EC:3.1.3.5] (A)	--	--	--
Gene_65679	--	--	--	--	hypothetical protein [Salmonella enterica]	--	--
Gene_68749	[P]	Inorganic ion transport and metabolism	Molecular Function: nucleotide binding (GO:0000166);; Cellular Component: membrane (GO:0016020);; Molecular Function: ATPase activity (GO:0016887);; Molecular Function: ion binding (GO:0043167);;	K14951|4.66674e-26|bmor:101737835|probable cation-transporting ATPase 13A3-like; K14951 cation-transporting ATPase 13A3/4/5 [EC:3.6.3.-] (A)	hypothetical protein PGUG_02479 [Meyerozyma guilliermondii ATCC 6260]	--	Probable cation-transporting ATPase 13A4 OS=Homo sapiens GN=ATP13A4 PE=2 SV=3
Gene_27717	--	--	--	--	hypothetical protein M422DRAFT_192479 [Sphaerobolus stellatus SS14]	DDE superfamily endonuclease	Tigger transposable element-derived protein 4 OS=Mus musculus GN=Tigd4 PE=2 SV=1
Gene_26970	[C]	Energy production and conversion	Molecular Function: lactaldehyde dehydrogenase activity (GO:0008911);; Biological Process: oxidation-reduction process (GO:0055114);;	K00128|1.45521e-17|bmor:692889|mitochondrial aldehyde dehydrogenase; K00128 aldehyde dehydrogenase (NAD+) [EC:1.2.1.3] (A)	gamma-aminobutyraldehyde dehydrogenase [Aeromicrobium massiliense]	Aldehyde dehydrogenase family	Retinal dehydrogenase 1 OS=Rattus norvegicus GN=Aldh1a1 PE=1 SV=3
Gene_67242	--	--	--	K15255|2.08241e-11|api:103309181|ATP-dependent DNA helicase PIF1-like; K15255 ATP-dependent DNA helicase PIF1 [EC:3.6.4.12] (A)	--	--	--
Gene_96431	--	--	--	K13811|1.34459e-29|bmor:101745840|bifunctional 3'-phosphoadenosine 5'-phosphosulfate synthase-like; K13811 3'-phosphoadenosine 5'-phosphosulfate synthase [EC:2.7.7.4 2.7.1.25] (A)	--	PUA-like domain	Bifunctional 3&apos;-phosphoadenosine 5&apos;-phosphosulfate synthase OS=Urechis caupo PE=2 SV=1
Gene_25053	[B]	Chromatin structure and dynamics	Molecular Function: metal ion binding (GO:0046872);;	--	CYFA0S01e08526g1_1 [Cyberlindnera fabianii]	--	Inhibitor of growth protein 1 OS=Mus musculus GN=Ing1 PE=2 SV=1
Gene_78797	--	--	Molecular Function: iron ion binding (GO:0005506);; Biological Process: photosynthesis (GO:0015979);; Biological Process: light-independent chlorophyll biosynthetic process (GO:0036068);; Molecular Function: magnesium-protoporphyrin IX monomethyl ester (oxidative) cyclase activity (GO:0048529);; Biological Process: oxidation-reduction process (GO:0055114);;	K04035|0|cit:102612985|magnesium-protoporphyrin IX monomethyl ester [oxidative] cyclase, chloroplastic-like; K04035 magnesium-protoporphyrin IX monomethyl ester (oxidative) cyclase [EC:1.14.13.81] (A)	Mg-protoporphyrin IX monomethyl ester (oxidative) cyclase [Geitlerinema sp. PCC 7407]	Rubrerythrin	Magnesium-protoporphyrin IX monomethyl ester [oxidative] cyclase, chloroplastic OS=Gossypium hirsutum GN=CRD1 PE=2 SV=2
Gene_44340	--	--	--	K14850|1.6127e-09|bmor:101739263|ribosomal RNA-processing protein 8-like; K14850 ribosomal RNA-processing protein 8 [EC:2.1.1.287] (A)	--	--	--
Gene_57176	[K]	Transcription	--	K09371|5.39376e-117|bmor:101745307|LIM homeobox transcription factor 1-beta.1-like; K09371 LIM homeobox transcription factor 1 (A)	hypothetical protein HMPREF1544_07054 [Mucor circinelloides f. circinelloides 1006PhL]	Homeobox domain	LIM homeobox transcription factor 1-alpha OS=Mus musculus GN=Lmx1a PE=2 SV=1
Gene_64582	--	--	--	--	--	Endonuclease-reverse transcriptase	--
Gene_90200	--	--	--	--	hypothetical protein MPH_04146, partial [Macrophomina phaseolina MS6]	RNase H	--
Gene_94897	[C]	Energy production and conversion	--	K02638|8.46457e-85|rcu:RCOM_1599580|Plastocyanin A, chloroplast precursor, putative; K02638 plastocyanin (A)	plastocyanin [Paenibacillus sp. IHB B 3415]	Copper binding proteins, plastocyanin/azurin family	Plastocyanin, chloroplastic OS=Pisum sativum GN=PETE PE=4 SV=1
Gene_40839	[G]	Carbohydrate transport and metabolism	Molecular Function: hydrolase activity, acting on glycosyl bonds (GO:0016798);;	--	beta-glucosidase 1 [Rasamsonia emersonii]	Glycosyl hydrolase family 1	Myrosinase 1 OS=Brevicoryne brassicae PE=1 SV=1
Gene_78280	--	--	--	--	hypothetical protein, partial [Escherichia coli]	--	--
Gene_78081	--	--	--	K06767|1.43812e-07|bmor:101746558|Down syndrome cell adhesion molecule-like (A)	hypothetical protein [Escherichia coli]	--	--
Gene_41473	--	--	--	--	--	short chain dehydrogenase	--
Gene_3825	[P]	Inorganic ion transport and metabolism	Molecular Function: catalytic activity (GO:0003824);; Biological Process: metabolic process (GO:0008152);;	K01077|1.7424e-20|bmor:101743834|alkaline phosphatase, tissue-nonspecific isozyme-like; K01077 alkaline phosphatase [EC:3.1.3.1] (A)	hypothetical protein N789_05850 [Arenimonas oryziterrae DSM 21050 = YC6267]	Alkaline phosphatase	Alkaline phosphatase, placental-like OS=Homo sapiens GN=ALPPL2 PE=1 SV=4
Gene_67217	--	--	--	K03506|7.83999e-24|bmor:101736457|DNA polymerase epsilon subunit 4-like; K03506 DNA polymerase epsilon subunit 4 [EC:2.7.7.7] (A)	--	Histone-like transcription factor (CBF/NF-Y) and archaeal histone	--
Gene_66870	--	--	--	--	hypothetical protein AB894_15350, partial [Piscirickettsia salmonis LF-89 = ATCC VR-1361]	Reverse transcriptase (RNA-dependent DNA polymerase)	--
Gene_42039	--	--	--	K10595|4.42847e-17|bmor:101738581|probable E3 ubiquitin-protein ligase HERC2-like; K10595 E3 ubiquitin-protein ligase HERC2 [EC:6.3.2.19] (A)	--	--	--
Gene_21616	--	--	--	--	--	BTB/POZ domain	BTB/POZ domain-containing protein KCTD3 OS=Mus musculus GN=Kctd3 PE=2 SV=1
Gene_72607	[I]	Lipid transport and metabolism	Molecular Function: binding (GO:0005488);; Molecular Function: oxidoreductase activity (GO:0016491);; Biological Process: single-organism metabolic process (GO:0044710);;	--	unnamed protein product [Diadromus pulchellus ascovirus 4a]	--	Acyl-CoA Delta(11) desaturase OS=Choristoneura rosaceana PE=1 SV=1
Gene_79041	[S]	Function unknown	--	--	AAA domain-containing protein [Rozella allomycis CSF55]	MORN repeat	Radial spoke head 1 homolog OS=Homo sapiens GN=RSPH1 PE=1 SV=1
Gene_33818	--	--	--	--	hypothetical protein [Piscirickettsia salmonis]	--	--
Gene_62879	--	--	--	--	--	Ecdysteroid kinase	--
Gene_76122	--	--	--	--	--	Fragile site-associated protein C-terminus	--
Gene_63348	--	--	--	--	--	Citrate transporter	P protein OS=Sus scrofa GN=Oca2 PE=2 SV=3
Gene_29931	--	--	--	--	--	Cor1/Xlr/Xmr conserved region	--
Gene_59308	--	--	Molecular Function: DNA binding (GO:0003677);; Molecular Function: sequence-specific DNA binding transcription factor activity (GO:0003700);; Molecular Function: protein binding (GO:0005515);; Cellular Component: nucleus (GO:0005634);; Cellular Component: Golgi apparatus (GO:0005794);; Cellular Component: cytosol (GO:0005829);; Molecular Function: lyase activity (GO:0016829);; Molecular Function:…	K01672|3.73955e-33|bmor:692876|erythrocyte carbonic anhydrase; K01672 carbonic anhydrase [EC:4.2.1.1] (A)	hypothetical protein [Salmonella enterica]	Eukaryotic-type carbonic anhydrase	Carbonic anhydrase 2 OS=Tribolodon hakonensis GN=ca2 PE=2 SV=3
Gene_88192	--	--	--	--	putative DNA helicase [Cotesia vestalis bracovirus]	PIF1-like helicase	--
Gene_46184	[R]	General function prediction only	--	K06972|0|aag:AaeL_AAEL012278|metalloprotease; K06972 (A)	mitochondrial presequence protease [Lichtheimia corymbifera JMRC:FSU:9682]	Peptidase M16C associated	Presequence protease, mitochondrial OS=Drosophila melanogaster GN=CG3107 PE=2 SV=2
Gene_53684	[A]	RNA processing and modification	--	K13095|1.82259e-60|bmor:101742344|splicing factor 1-like; K13095 splicing factor 1 (A)	hypothetical protein M437DRAFT_65273 [Aureobasidium melanogenum CBS 110374]	--	Splicing factor 1 OS=Homo sapiens GN=SF1 PE=1 SV=4
Gene_96151	[O]	Posttranslational modification, protein turnover, chaperones	Molecular Function: thioredoxin-disulfide reductase activity (GO:0004791);; Cellular Component: cytoplasm (GO:0005737);; Biological Process: removal of superoxide radicals (GO:0019430);; Biological Process: cell redox homeostasis (GO:0045454);; Molecular Function: protein-disulfide reductase activity (GO:0047134);; Molecular Function: flavin adenine dinucleotide binding (GO:0050660);; Biological …	K00384|2.08903e-46|sot:102585390|NADPH-dependent thioredoxin reductase 3-like; K00384 thioredoxin reductase (NADPH) [EC:1.8.1.9] (A)	thioredoxin [Nostoc sp. PCC 7107]	--	Thioredoxin reductase NTRC OS=Oryza sativa subsp. japonica GN=Os07g0657900 PE=1 SV=2
Gene_28383	[O]	Posttranslational modification, protein turnover, chaperones	--	K05954|7.32074e-169|bmor:692537|Fntb; farnesyltransferase, CAAX box, beta; K05954 protein farnesyltransferase subunit beta [EC:2.5.1.58] (A)	hypothetical protein LRAMOSA00249 [Lichtheimia ramosa]	Prenyltransferase and squalene oxidase repeat	Protein farnesyltransferase subunit beta OS=Rattus norvegicus GN=Fntb PE=1 SV=1
Gene_87579	[J]	Translation, ribosomal structure and biogenesis	Biological Process: translation (GO:0006412);; Molecular Function: ligase activity (GO:0016874);; Molecular Function: organic cyclic compound binding (GO:0097159);; Molecular Function: heterocyclic compound binding (GO:1901363);;	K01876|3.59748e-75|cin:100186203|aspartate--tRNA ligase, cytoplasmic; K01876 aspartyl-tRNA synthetase [EC:6.1.1.12] (A)	aspartyl-tRNA synthetase [Mortierella verticillata NRRL 6337]	OB-fold nucleic acid binding domain	Aspartate--tRNA ligase, cytoplasmic OS=Mus musculus GN=Dars PE=2 SV=2
Gene_25948	--	--	--	K09531|4.05616e-17|bmor:101744278|DnaJ-17; dnaJ homolog subfamily C member 11-like; K09531 DnaJ homolog subfamily C member 11 (A)	--	--	DnaJ homolog subfamily C member 11 OS=Mus musculus GN=Dnajc11 PE=2 SV=2
Gene_85124	--	--	--	--	hypothetical protein [Piscirickettsia salmonis]	--	--
Gene_35788	--	--	--	K01312|6.6617e-11|bmor:101742627|trypsin, alkaline A-like; K01312 trypsin [EC:3.4.21.4] (A)	--	Trypsin	Kallikrein-8 OS=Rattus norvegicus GN=Klk8 PE=2 SV=1
Gene_92656	[P]	Inorganic ion transport and metabolism	--	K00434|2.44925e-112|pxb:103939335|L-ascorbate peroxidase, cytosolic-like; K00434 L-ascorbate peroxidase [EC:1.11.1.11] (A)	cytochrome c peroxidase [Trametes versicolor FP-101664 SS1]	Peroxidase	L-ascorbate peroxidase, cytosolic OS=Pisum sativum GN=APX1 PE=1 SV=2
Gene_28451	--	--	--	K10172|1.31414e-37|bmor:101738764|T-related protein-like; K10172 brachyury protein (A)	--	T-box	T-related protein OS=Drosophila melanogaster GN=byn PE=2 SV=2
Gene_3625	--	--	Cellular Component: plasma membrane (GO:0005886);; Biological Process: transport (GO:0006810);; Cellular Component: intracellular organelle (GO:0043229);; Cellular Component: cytoplasmic part (GO:0044444);;	K05863|1.0765e-18|tca:103313716|ADP,ATP carrier protein 1-like; K05863 solute carrier family 25 (mitochondrial adenine nucleotide translocator), member 4/5/6/31 (A)	ADP/ATP translocase 2 [Rozella allomycis CSF55]	Mitochondrial carrier protein	ADP/ATP translocase 1 OS=Mus musculus GN=Slc25a4 PE=1 SV=4
Gene_18471	--	--	--	K12040|9.94336e-38|bmor:101740608|sodium/hydrogen exchanger 5-like; K12040 solute carrier family 9 (sodium/hydrogen exchanger), member 3 (A)	--	--	--
Gene_63104	--	--	--	K14613|1.0551e-134|bmor:101735706|solute carrier family 46 member 3-like; K14613 MFS transporter, PCFT/HCP family, solute carrier family 46 (folate transporter), member 1/3 (A)	orf23 gene product [Helicoverpa zea nudivirus 2]	Major Facilitator Superfamily	--
Gene_92086	--	--	--	--	hypothetical protein [Escherichia coli]	Reverse transcriptase (RNA-dependent DNA polymerase)	Transposon TX1 uncharacterized 149 kDa protein OS=Xenopus laevis PE=3 SV=1
Gene_65631	--	--	--	--	--	Arrestin (or S-antigen), C-terminal domain	--
Gene_76718	--	--	--	K02649|5.03736e-13|bmor:100158253|Pi3k60, pi3k; phosphatidylinositol 3-kinase 60; K02649 phosphoinositide-3-kinase, regulatory subunit (A)	hypothetical protein [Escherichia coli]	--	--
Gene_83644	--	--	--	--	hypothetical protein AB894_15350, partial [Piscirickettsia salmonis LF-89 = ATCC VR-1361]	--	Probable RNA-directed DNA polymerase from transposon BS OS=Drosophila melanogaster GN=RTase PE=2 SV=1
Gene_24109	--	--	--	K03037|1.6157e-27|bmor:101735567|26S proteasome non-ATPase regulatory subunit 6-like; K03037 26S proteasome regulatory subunit N7 (A)	--	--	--
Gene_95485	--	--	--	K05688|1.15196e-92|mmu:68943|Pink1, 1190006F07Rik, AU042772, AW557854, BRPK, mFLJ00387; PTEN induced putative kinase 1 (EC:2.7.11.1); K05688 PTEN induced putative kinase 1 [EC:2.7.11.1] (A)	--	--	Serine/threonine-protein kinase PINK1, mitochondrial OS=Mus musculus GN=Pink1 PE=2 SV=2
Gene_39477	--	--	--	K01183|1.82134e-29|tca:660881|Cht7, TcCht7; chitinase 7; K01183 chitinase [EC:3.2.1.14] (A)	--	Glycosyl hydrolases family 18	Acidic mammalian chitinase OS=Rattus norvegicus GN=Chia PE=2 SV=1
Gene_89183	--	--	--	K10632|2.53431e-120|rno:687346|Brap; BRCA1 associated protein; K10632 BRCA1-associated protein [EC:6.3.2.19] (A)	--	BRCA1-associated protein 2	BRCA1-associated protein OS=Mus musculus GN=Brap PE=2 SV=1
Gene_71661	--	--	--	K11666|7.02846e-31|bmor:101740978|INO80 complex subunit B-like; K11666 INO80 complex subunit B (A)	--	--	--
Gene_38975	--	--	--	K08490|1.47287e-48|bmor:732925|syntaxin 5A; K08490 syntaxin 5 (A)	--	--	Syntaxin-5 OS=Drosophila melanogaster GN=Syx5 PE=2 SV=2
Gene_32989	--	--	--	--	hypothetical protein [Escherichia coli]	--	--
Gene_87416	--	--	--	K16606|1.96389e-61|bmor:101735327|leucine-rich repeat-containing protein 49-like; K16606 leucine-rich repeat-containing protein 49 (A)	hypothetical protein [Escherichia coli]	Reverse transcriptase (RNA-dependent DNA polymerase)	RNA-directed DNA polymerase from mobile element jockey OS=Drosophila melanogaster GN=pol PE=1 SV=1
Gene_83339	--	--	--	--	--	DDE superfamily endonuclease	Tigger transposable element-derived protein 1 OS=Homo sapiens GN=TIGD1 PE=1 SV=1
Gene_62432	--	--	--	--	--	--	Venom serine protease Bi-VSP OS=Bombus ignitus PE=1 SV=1
Gene_33986	[LKJ]	--	Molecular Function: translation initiation factor activity (GO:0003743);; Molecular Function: ATP binding (GO:0005524);; Cellular Component: nucleolus (GO:0005730);; Biological Process: rRNA processing (GO:0006364);; Biological Process: translational initiation (GO:0006413);; Molecular Function: ATP-dependent helicase activity (GO:0008026);;	K13025|1.66964e-21|bmor:692360|eIF4AIII; eukaryotic initiation factor 4A-III (EC:3.6.4.13); K13025 ATP-dependent RNA helicase [EC:3.6.4.13] (A)	hypothetical protein TREMEDRAFT_57751 [Tremella mesenterica DSM 1558]	Helicase conserved C-terminal domain	Eukaryotic initiation factor 4A-III OS=Drosophila melanogaster GN=eIF4AIII PE=1 SV=1
Gene_93986	[GEPR]	--	--	--	hypothetical protein AMJ42_04355 [Deltaproteobacteria bacterium DG_8]	Major Facilitator Superfamily	Probable anion transporter 2, chloroplastic OS=Arabidopsis thaliana GN=ANTR2 PE=2 SV=1
Gene_2513	--	--	--	--	--	Insect cuticle protein	Larval/pupal rigid cuticle protein 66 OS=Hyalophora cecropia GN=CP66 PE=1 SV=1
Gene_81608	[RTKL]	--	Molecular Function: transferase activity (GO:0016740);;	K02216|3.54572e-17|bmor:101739025|serine/threonine-protein kinase grp-like; K02216 serine/threonine-protein kinase Chk1 [EC:2.7.11.1] (A)	hypothetical protein FOMPIDRAFT_1054474 [Fomitopsis pinicola FP-58527 SS1]	Protein kinase domain	Serine/threonine-protein kinase Chk1 OS=Rattus norvegicus GN=Chek1 PE=2 SV=1
Gene_29195	--	--	--	--	hypothetical protein, partial [Escherichia coli]	--	--
Gene_35404	--	--	--	--	--	Death-associated protein	Death-associated protein 1 OS=Bos taurus GN=DAP PE=3 SV=3
Gene_69279	--	--	--	K11655|3.07068e-21|bmor:101739636|bromodomain adjacent to zinc finger domain protein 1A-like; K11655 bromodomain adjacent to zinc finger domain protein 1A (A)	--	--	--
Gene_38240	--	--	--	K11886|2.77876e-43|bmor:101744844|proteasome-associated protein ECM29 homolog; K11886 proteasome component ECM29 (A)	hypothetical protein HMPREF1544_05157 [Mucor circinelloides f. circinelloides 1006PhL]	--	Proteasome-associated protein ECM29 homolog OS=Drosophila melanogaster GN=CG8858 PE=1 SV=1
Gene_91286	[O]	Posttranslational modification, protein turnover, chaperones	Molecular Function: protein binding (GO:0005515);; Molecular Function: ion binding (GO:0043167);;	K09502|9.14353e-127|rno:65028|Dnaja1, Hsj2; DnaJ (Hsp40) homolog, subfamily A, member 1; K09502 DnaJ homolog subfamily A member 1 (A)	mitochondrial protein import protein mas5 [Lichtheimia corymbifera JMRC:FSU:9682]	DnaJ domain	DnaJ homolog subfamily A member 1 OS=Rattus norvegicus GN=Dnaja1 PE=1 SV=1
Gene_72381	--	--	--	--	hypothetical protein [Piscirickettsia salmonis]	--	--
Gene_39279	--	--	--	--	hypothetical protein [Escherichia coli]	Reverse transcriptase (RNA-dependent DNA polymerase)	Probable RNA-directed DNA polymerase from transposon BS OS=Drosophila melanogaster GN=RTase PE=2 SV=1
Gene_10632	[R]	General function prediction only	--	K14299|6.11453e-29|bmor:732957|sec13-like protein; K14299 nucleoporin SEH1 (A)	hypothetical protein AGABI2DRAFT_225560 [Agaricus bisporus var. bisporus H97]	WD domain, G-beta repeat	Nucleoporin seh1-A OS=Xenopus laevis GN=seh1l-a PE=2 SV=1
Gene_67062	[O]	Posttranslational modification, protein turnover, chaperones	Molecular Function: catalytic activity (GO:0003824);;	K01315|0|mmu:18815|Plg, AI649309, Pg; plasminogen (EC:3.4.21.7); K01315 plasminogen [EC:3.4.21.7] (A)	peptidase S1 and S6 chymotrypsin/Hap [Herpetosiphon aurantiacus DSM 785]	Kringle domain	Plasminogen OS=Mus musculus GN=Plg PE=1 SV=3
Gene_28284	--	--	--	--	hypothetical protein [Butyricimonas synergistica]	Fibronectin type III domain	Twitchin OS=Caenorhabditis elegans GN=unc-22 PE=1 SV=3
Gene_93038	--	--	--	K08288|6.92302e-68|phu:Phum_PHUM380960|glucosidase 2 subunit beta precursor, putative; K08288 protein kinase C substrate 80K-H (A)	hypothetical protein G7K_6509-t1 [Saitoella complicata NRRL Y-17804]	Glucosidase II beta subunit-like	Glucosidase 2 subunit beta OS=Homo sapiens GN=PRKCSH PE=1 SV=2
Gene_21707	[J]	Translation, ribosomal structure and biogenesis	Molecular Function: aminoacyl-tRNA ligase activity (GO:0004812);; Biological Process: tRNA aminoacylation for protein translation (GO:0006418);;	K01892|2.96621e-45|bmor:101743685|histidine--tRNA ligase, cytoplasmic-like; K01892 histidyl-tRNA synthetase [EC:6.1.1.21] (A)	Histidyl-tRNA synthetase [Rhodotorula glutinis ATCC 204091]	Histidyl-tRNA synthetase	Histidine--tRNA ligase, cytoplasmic OS=Pongo abelii GN=HARS PE=2 SV=1
Gene_86309	--	--	--	--	hypothetical protein [Escherichia coli]	--	Probable RNA-directed DNA polymerase from transposon BS OS=Drosophila melanogaster GN=RTase PE=2 SV=1
Gene_86937	--	--	--	--	reverse transcriptase [Sclerotinia sclerotiorum 1980]	Endonuclease-reverse transcriptase	--
Gene_26211	--	--	--	--	--	Cytochrome oxidase c assembly	--
Gene_51309	[RTKL]	--	Molecular Function: transferase activity (GO:0016740);;	K04427|9.86324e-62|bmor:101744000|mitogen-activated protein kinase kinase kinase 7-like; K04427 mitogen-activated protein kinase kinase kinase 7 [EC:2.7.11.25] (A)	Ser/Thr kinase [Mollivirus sibericum]	Protein tyrosine kinase	Mitogen-activated protein kinase kinase kinase 7 OS=Rattus norvegicus GN=Map3k7 PE=2 SV=1
Gene_72879	--	--	--	--	hypothetical protein [Escherichia coli]	Reverse transcriptase (RNA-dependent DNA polymerase)	Putative uncharacterized transposon-derived protein F52C9.6 OS=Caenorhabditis elegans GN=F52C9.6 PE=5 SV=1
Gene_57416	--	--	--	--	hypothetical protein, partial [Escherichia coli]	--	--
Gene_95712	--	--	--	K05757|3.4547e-107|mmu:56443|Arpc1a, 0610010H08Rik, 1110030K07Rik, 41kDa, AA407347, Sid32, Sid329; actin related protein 2/3 complex, subunit 1A; K05757 actin related protein 2/3 complex, subunit 1A/1B (A)	hypothetical protein SPPG_03831 [Spizellomyces punctatus DAOM BR117]	--	Actin-related protein 2/3 complex subunit 1A OS=Mus musculus GN=Arpc1a PE=1 SV=1
Gene_60159	--	--	--	--	hypothetical protein [Piscirickettsia salmonis]	--	--
Gene_71415	--	--	Molecular Function: hydrolase activity (GO:0016787);;	K01176|2.30208e-96|bmor:100379324|Amy; alpha-amylase (EC:3.2.1.1); K01176 alpha-amylase [EC:3.2.1.1] (A)	alpha-amlyase [Gallaecimonas pentaromativorans]	--	Alpha-amylase 2 OS=Drosophila ananassae GN=Amy58 PE=3 SV=2
Gene_27258	[E]	Amino acid transport and metabolism	Molecular Function: catalytic activity (GO:0003824);;	K00797|1.54507e-93|bmor:101742094|spermidine synthase-like; K00797 spermidine synthase [EC:2.5.1.16] (A)	spermidine synthase [Rhizophagus irregularis DAOM 197198w]	Spermine/spermidine synthase	Spermidine synthase OS=Homo sapiens GN=SRM PE=1 SV=1
Gene_15924	--	--	--	--	hypothetical protein [Piscirickettsia salmonis]	Reverse transcriptase (RNA-dependent DNA polymerase)	--
Gene_61870	--	--	--	--	MFS transporter [Jejuia pallidilutea]	Major Facilitator Superfamily	Putative inorganic phosphate cotransporter OS=Drosophila melanogaster GN=Picot PE=1 SV=1
Gene_2389	--	--	--	K10373|2.36305e-29|bmor:732984|tropomyosin 1; K10373 tropomyosin 1 (A)	--	Tropomyosin	Tropomyosin-1 OS=Bombyx mori PE=1 SV=1
Gene_25019	[Z]	Cytoskeleton	Cellular Component: gamma-tubulin complex (GO:0000930);; Molecular Function: GTPase activity (GO:0003924);; Molecular Function: GTP binding (GO:0005525);; Cellular Component: microtubule (GO:0005874);; Biological Process: GTP catabolic process (GO:0006184);; Biological Process: microtubule nucleation (GO:0007020);; Biological Process: cytoplasmic microtubule organization (GO:0031122);; Biological…	K10389|7.4233e-23|bmor:101739639|tubulin gamma-1 chain-like; K10389 tubulin gamma (A)	hypothetical protein MELLADRAFT_49835 [Melampsora larici-populina 98AG31]	Tubulin/FtsZ family, GTPase domain	Tubulin gamma-1 chain OS=Drosophila melanogaster GN=gammaTub23C PE=2 SV=2
Gene_69024	[L]	Replication, recombination and repair	--	--	hypothetical protein MPER_13072 [Moniliophthora perniciosa FA553]	--	Transposon Tf2-9 polyprotein OS=Schizosaccharomyces pombe (strain 972 / ATCC 24843) GN=Tf2-9 PE=3 SV=1
Gene_77716	--	--	--	K14845|7.28135e-14|bmor:101742694|decapping and exoribonuclease protein-like; K14845 RAT1-interacting protein (A)	--	--	--
Gene_51030	--	--	--	--	--	--	Zinc finger protein 142 OS=Homo sapiens GN=ZNF142 PE=2 SV=4
Gene_27199	--	--	--	K09542|1.63988e-38|bmor:101738848|alpha-crystallin B chain-like; K09542 crystallin, alpha B (A)	--	Hsp20/alpha crystallin family	Protein lethal(2)essential for life OS=Drosophila melanogaster GN=l(2)efl PE=1 SV=1
Gene_28407	--	--	--	K11274|9.17103e-32|bmor:100216497|And1, AND1/Ctf4, Ctf4; acidic nucleoplasmic DNA-binding protein 1; K11274 chromosome transmission fidelity protein 4 (A)	--	--	WD repeat and HMG-box DNA-binding protein 1 OS=Mus musculus GN=Wdhd1 PE=1 SV=2
Gene_58462	--	--	--	K10595|4.92927e-70|bmor:101738581|probable E3 ubiquitin-protein ligase HERC2-like; K10595 E3 ubiquitin-protein ligase HERC2 [EC:6.3.2.19] (A)	group II intron reverse transcriptase/maturase [Hungatella hathewayi]	Reverse transcriptase (RNA-dependent DNA polymerase)	--
Gene_91204	--	--	--	--	hypothetical protein, partial [Escherichia coli]	--	--
Gene_14784	--	--	--	--	--	--	Putative uncharacterized protein FLJ37770 OS=Homo sapiens PE=5 SV=1
Gene_32657	--	--	--	--	--	FLYWCH zinc finger domain	--
Gene_7006	--	--	--	--	--	BTB/POZ domain	Serine-enriched protein OS=Drosophila melanogaster GN=gprs PE=3 SV=3
Gene_54969	--	--	--	--	--	Phosphatidylinositol transfer protein	Cytoplasmic phosphatidylinositol transfer protein 1 OS=Homo sapiens GN=PITPNC1 PE=1 SV=3
Gene_21506	--	--	--	K01101|4.5701e-11|bmor:101741504|phosphoglycolate phosphatase-like; K01101 4-nitrophenyl phosphatase [EC:3.1.3.41] (A)	--	--	--
Gene_65720	--	--	--	K06277|9.37506e-11|bmor:101746299|guanine nucleotide-releasing factor 2-like; K06277 Rap guanine nucleotide exchange factor 1 (A)	--	--	--
Gene_32513	--	--	--	K09311|2.26235e-128|bmor:692761|Scr; sex combs reduced homolog; K09311 Antp family, other (A)	--	--	Homeotic protein Sex combs reduced OS=Drosophila melanogaster GN=Scr PE=1 SV=5
Gene_8202	--	--	--	--	--	Transposase IS4	--
Gene_88476	--	--	--	--	--	--	Putative uncharacterized protein FLJ37770 OS=Homo sapiens PE=5 SV=1
Gene_54679	--	--	--	--	Retron-type reverse transcriptase [Salmonella enterica subsp. enterica serovar Typhi]	Endonuclease-reverse transcriptase	Craniofacial development protein 2 OS=Bos taurus GN=CFDP2 PE=1 SV=2
Gene_7372	[Z]	Cytoskeleton	Molecular Function: nucleotide binding (GO:0000166);;	K10361|2.35919e-43|bmor:101746355|unconventional myosin-XV-like; K10361 myosin XV (A)	myosin-2, partial [Colletotrichum higginsianum]	Myosin head (motor domain)	Myosin-VIIa OS=Drosophila melanogaster GN=ck PE=1 SV=1
Gene_49316	--	--	--	--	hypothetical protein [Parasitella parasitica]	LIM domain	Testin OS=Xenopus tropicalis GN=tes PE=2 SV=1
Gene_51022	--	--	--	K11430|1.6741e-44|bmor:101739540|histone-lysine N-methyltransferase E(z)-like; K11430 histone-lysine N-methyltransferase EZH2 [EC:2.1.1.43] (A)	--	--	Histone-lysine N-methyltransferase E(z) OS=Drosophila melanogaster GN=E(z) PE=1 SV=2
Gene_83619	--	--	--	--	hypothetical protein [Piscirickettsia salmonis]	--	--
Gene_28412	--	--	--	K11274|1.90737e-35|bmor:100216497|And1, AND1/Ctf4, Ctf4; acidic nucleoplasmic DNA-binding protein 1; K11274 chromosome transmission fidelity protein 4 (A)	--	--	WD repeat and HMG-box DNA-binding protein 1 OS=Xenopus laevis GN=wdhd1 PE=1 SV=1
Gene_5754	--	--	--	--	--	--	Putative inorganic phosphate cotransporter OS=Drosophila melanogaster GN=Picot PE=1 SV=1
Gene_78886	--	--	--	K08193|1.20972e-07|bmor:692389|Ec74; Ec74 protein; K08193 MFS transporter, ACS family, solute carrier family 17 (sodium-dependent inorganic phosphate cotransporter), other (A)	--	--	--
Gene_72044	[EH]	--	Molecular Function: branched-chain-amino-acid transaminase activity (GO:0004084);; Biological Process: branched-chain amino acid biosynthetic process (GO:0009082);; Biological Process: alpha-amino acid biosynthetic process (GO:1901607);;	K00826|1.10215e-34|bmor:101736408|branched-chain-amino-acid aminotransferase, cytosolic-like; K00826 branched-chain amino acid aminotransferase [EC:2.6.1.42] (A)	branched-chain amino acid aminotransferase [delta proteobacterium MLMS-1]	--	Branched-chain-amino-acid aminotransferase, cytosolic OS=Ovis aries GN=BCAT1 PE=2 SV=1
Gene_96479	--	--	--	--	P94 [Bombyx mandarina nucleopolyhedrovirus S2]	--	Early 94 kDa protein OS=Autographa californica nuclear polyhedrosis virus PE=4 SV=2
Gene_81692	--	--	--	--	hypothetical protein [Parasitella parasitica]	Exocyst complex component Sec3	Exocyst complex component 1 OS=Drosophila melanogaster GN=sec3 PE=1 SV=2
Gene_85580	--	--	--	--	--	Endonuclease-reverse transcriptase	--
Gene_96200	[C]	Energy production and conversion	Molecular Function: protein binding (GO:0005515);; Molecular Function: electron carrier activity (GO:0009055);; Biological Process: electron transport chain (GO:0022900);; Molecular Function: metal ion binding (GO:0046872);; Molecular Function: 2 iron, 2 sulfur cluster binding (GO:0051537);;	K02639|1.46137e-44|vvi:100249080|ferredoxin-like; K02639 ferredoxin (A)	(2Fe-2S) ferredoxin [Richelia intracellularis]	2Fe-2S iron-sulfur cluster binding domain	Ferredoxin-1, chloroplastic OS=Pisum sativum GN=PETF PE=1 SV=2
Gene_14764	--	--	--	K17914|3.04819e-147|bmor:101735908|protein split ends-like; K17914 kinesin family member 13 (A)	--	--	--
Gene_95873	--	--	--	--	hypothetical protein [Piscirickettsia salmonis]	Reverse transcriptase (RNA-dependent DNA polymerase)	--
Gene_95701	[H]	Coenzyme transport and metabolism	Biological Process: histidine biosynthetic process (GO:0000105);; Molecular Function: methenyltetrahydrofolate cyclohydrolase activity (GO:0004477);; Molecular Function: methylenetetrahydrofolate dehydrogenase (NADP+) activity (GO:0004488);; Biological Process: purine nucleotide biosynthetic process (GO:0006164);; Biological Process: methionine biosynthetic process (GO:0009086);; Biological Proce…	K01491|8.1101e-95|koy:J415_24330|bifunctional 5,10-methylene-tetrahydrofolate dehydrogenase/5,10-methylene-tetrahydrofolate cyclohydrolase (EC:3.5.4.9); K01491 methylenetetrahydrofolate dehydrogenase (NADP+) / methenyltetrahydrofolate cyclohydrolase [EC:1.5.1.5 3.5.4.9] (A)	MULTISPECIES: bifunctional 5,10-methylene-tetrahydrofolate dehydrogenase/5,10-methylene-tetrahydrofolate cyclohydrolase [Klebsiella]	Tetrahydrofolate dehydrogenase/cyclohydrolase, catalytic domain	Bifunctional protein FolD OS=Klebsiella pneumoniae subsp. pneumoniae (strain ATCC 700721 / MGH 78578) GN=folD PE=3 SV=1
Gene_731	[NT]	--	--	--	chemotaxis protein [Bacillus licheniformis]	Cache domain	VWFA and cache domain-containing protein CG16868 OS=Drosophila melanogaster GN=CG16868 PE=2 SV=1
Gene_47467	[O]	Posttranslational modification, protein turnover, chaperones	--	K13719|4.13739e-23|aag:AaeL_AAEL013994|hypothetical protein; K13719 ubiquitin thioesterase OTU1 [EC:3.1.2.-] (A)	hypothetical protein LRAMOSA10025 [Lichtheimia ramosa]	--	Ubiquitin thioesterase OTU1 OS=Drosophila pseudoobscura pseudoobscura GN=GA18292 PE=3 SV=1
Gene_12575	--	--	--	K03103|5.3305e-38|bmor:101738228|multiple inositol polyphosphate phosphatase 1-like; K03103 multiple inositol-polyphosphate phosphatase / 2,3-bisphosphoglycerate 3-phosphatase [EC:3.1.3.62 3.1.3.80] (A)	--	Histidine phosphatase superfamily (branch 2)	--
Gene_75782	[R]	General function prediction only	--	K18747|1.60155e-86|ame:725679|sex-lethal homolog; K18747 protein sex-lethal (A)	Putative Polyadenylate-binding protein, cytoplasmic and nuclear [Rhizopus microsporus]	RNA recognition motif. (a.k.a. RRM, RBD, or RNP domain)	Sex-lethal homolog OS=Chrysomya rufifacies GN=SXL PE=2 SV=2
Gene_45924	--	--	--	K10719|2.89608e-14|bmor:692686|Jheh2, JHEH, bommo-JHEH; juvenile hormone epoxide hydrolase (EC:3.3.2.9); K10719 juvenile hormone epoxide hydrolase (A)	--	--	Juvenile hormone epoxide hydrolase OS=Bombyx mori GN=JHEH PE=1 SV=1
Gene_95136	--	--	--	--	hypothetical protein AB894_15350, partial [Piscirickettsia salmonis LF-89 = ATCC VR-1361]	Reverse transcriptase (RNA-dependent DNA polymerase)	Probable RNA-directed DNA polymerase from transposon X-element OS=Drosophila melanogaster GN=X-element\ORF2 PE=3 SV=1
Gene_47918	--	--	--	--	--	--	Myrosinase 1 OS=Brevicoryne brassicae PE=1 SV=1
Gene_12250	--	--	--	K01081|9.55516e-18|bmor:101746956|apyrase-like; K01081 5'-nucleotidase [EC:3.1.3.5] (A)	putative 5&apos;-nucleotidase NT5-like2 [Cotesia congregata bracovirus]	5'-nucleotidase, C-terminal domain	Apyrase OS=Tabanus yao PE=1 SV=1
Gene_35251	--	--	--	K12179|5.12127e-20|tca:662067|COP9 signalosome complex subunit 6; K12179 COP9 signalosome complex subunit 6 (A)	hypothetical protein GLOINDRAFT_341570 [Rhizophagus irregularis DAOM 181602]	JAB1/Mov34/MPN/PAD-1 ubiquitin protease	COP9 signalosome complex subunit 6 OS=Homo sapiens GN=COPS6 PE=1 SV=1
Gene_46827	--	--	--	--	--	Schwannomin-interacting protein 1	--
Gene_66255	--	--	--	--	--	BTB/POZ domain	Protein abrupt OS=Drosophila melanogaster GN=ab PE=1 SV=2
Gene_20868	--	--	--	K14861|0|bmor:101747067|uncharacterized LOC101747067; K14861 nucleolar pre-ribosomal-associated protein 1 (A)	--	Ribosome 60S biogenesis N-terminal	Nucleolar pre-ribosomal-associated protein 1 OS=Homo sapiens GN=URB1 PE=1 SV=4
Gene_7574	--	--	--	--	--	7tm Odorant receptor	--
Gene_15672	--	--	--	--	--	--	Uncharacterized protein CG43427 OS=Drosophila melanogaster GN=CG43427 PE=2 SV=1
Gene_36017	--	--	--	K11593|1.78044e-32|bmor:100124421|Ago1; argonaute 1; K11593 eukaryotic translation initiation factor 2C (A)	--	--	Protein argonaute-2 OS=Homo sapiens GN=AGO2 PE=1 SV=3
Gene_70784	--	--	--	--	hypothetical protein [Piscirickettsia salmonis]	--	--
Gene_30145	[K]	Transcription	--	K18758|1.20581e-171|tca:657587|DIS3-like exonuclease 2; K18758 DIS3-like exonuclease 2 [EC:3.1.13.-] (A)	VacB and RNase II family 3&apos;-5&apos; exoribonuclease [Spizellomyces punctatus DAOM BR117]	RNB domain	DIS3-like exonuclease 2 OS=Homo sapiens GN=DIS3L2 PE=1 SV=4
Gene_62016	--	--	--	K08056|1.72907e-22|bmor:692546|ERp57; protein disulfide-isomerase like protein ERp57; K08056 protein disulfide isomerase family A, member 3 [EC:5.3.4.1] (A)	--	--	--
Gene_92819	[J]	Translation, ribosomal structure and biogenesis	Molecular Function: nucleotide binding (GO:0000166);; Molecular Function: structural constituent of ribosome (GO:0003735);; Cellular Component: ribosome (GO:0005840);; Biological Process: translation (GO:0006412);;	K02893|6.7191e-100|ssc:100623805|60S ribosomal protein L23a-like; K02893 large subunit ribosomal protein L23Ae (A)	60S ribosomal protein L25 [Coccidioides posadasii C735 delta SOWgp]	Ribosomal protein L23, N-terminal domain	60S ribosomal protein L23a OS=Rattus norvegicus GN=Rpl23a PE=2 SV=1
Gene_64073	--	--	--	--	--	Late endosomal/lysosomal adaptor and MAPK and MTOR activator	--
Gene_35720	--	--	--	--	hypothetical protein PSTG_17256 [Puccinia striiformis f. sp. tritici PST-78]	Endoplasmic reticulum vesicle transporter	Endoplasmic reticulum-Golgi intermediate compartment protein 2 OS=Mus musculus GN=Ergic2 PE=2 SV=1
Gene_3677	--	--	--	K11518|6.81134e-28|bmor:101743849|mitochondrial import receptor subunit TOM40 homolog; K11518 mitochondrial import receptor subunit TOM40 (A)	--	--	--
Gene_46737	--	--	--	K10532|2.97276e-29|bmor:101742351|heparan-alpha-glucosaminide N-acetyltransferase-like; K10532 heparan-alpha-glucosaminide N-acetyltransferase [EC:2.3.1.78] (A)	--	--	Heparan-alpha-glucosaminide N-acetyltransferase OS=Mus musculus GN=Hgsnat PE=1 SV=2
Gene_76415	[L]	Replication, recombination and repair	Molecular Function: binding (GO:0005488);; Biological Process: macromolecule metabolic process (GO:0043170);; Biological Process: primary metabolic process (GO:0044238);;	--	gag-pol fusion protein [Rhizophagus irregularis DAOM 197198w]	--	Transposon Ty3-G Gag-Pol polyprotein OS=Saccharomyces cerevisiae (strain ATCC 204508 / S288c) GN=TY3B-G PE=1 SV=3
Gene_36403	--	--	--	--	--	Leucine Rich repeat	--
Gene_55509	--	--	--	--	hypothetical protein [Piscirickettsia salmonis]	Endonuclease-reverse transcriptase	--
Gene_6804	[I]	Lipid transport and metabolism	--	--	carboxylesterase [Acidobacterium sp. PMMR2]	Carboxylesterase family	Venom carboxylesterase-6 OS=Apis mellifera PE=2 SV=1
Gene_46701	--	--	--	K01312|5.10897e-14|bmor:101742190|hypodermin-A-like; K01312 trypsin [EC:3.4.21.4] (A)	--	--	--
Gene_80669	--	--	--	--	hypothetical protein NAPIS_ORF01485 [Nosema apis BRL 01]	--	--
Gene_94069	[G]	Carbohydrate transport and metabolism	--	--	P-type trefoil domain-containing protein [Rozella allomycis CSF55]	Glycosyl hydrolases family 31	Maltase-glucoamylase, intestinal OS=Homo sapiens GN=MGAM PE=1 SV=5
Gene_44816	--	--	--	K11291|2.10317e-08|bmor:101735399|protein HGV2-like; K11291 nuclear autoantigenic sperm protein (A)	--	--	--
Gene_58780	--	--	--	K05674|1.56006e-08|tsp:Tsp_06925|putative ABC transporter, ATP-binding protein; K05674 ATP-binding cassette, subfamily C (CFTR/MRP), member 10 (A)	--	--	--
Gene_16217	--	--	--	--	hypothetical protein AB894_15350, partial [Piscirickettsia salmonis LF-89 = ATCC VR-1361]	--	--
Gene_1514	--	--	--	K06947|6.28271e-18|bmor:101739516|polynucleotide 5'-hydroxyl-kinase NOL9-like; K06947 polynucleotide 5'-hydroxyl-kinase GRC3/NOL9 [EC:2.7.1.-] (A)	hypothetical protein SCHPADRAFT_1001738 [Schizopora paradoxa]	--	Polynucleotide 5&apos;-hydroxyl-kinase NOL9 OS=Homo sapiens GN=NOL9 PE=1 SV=1
Gene_65530	--	--	Molecular Function: metalloendopeptidase activity (GO:0004222);; Molecular Function: ATP binding (GO:0005524);; Biological Process: proteolysis (GO:0006508);; Molecular Function: zinc ion binding (GO:0008270);; Cellular Component: integral component of membrane (GO:0016021);; Molecular Function: nucleoside-triphosphatase activity (GO:0017111);; Biological Process: protein catabolic process (GO:00…	K09552|3.15099e-25|bmor:101739618|paraplegin-like; K09552 spastic paraplegia 7 [EC:3.4.24.-] (A)	hypothetical protein [Eudoraea adriatica]	--	Paraplegin OS=Mus musculus GN=Spg7 PE=1 SV=1
Gene_77579	--	--	--	--	hypothetical protein [Piscirickettsia salmonis]	--	--
Gene_75094	--	--	Molecular Function: nucleotide binding (GO:0000166);; Biological Process: cellular process (GO:0009987);; Molecular Function: nucleoside-triphosphatase activity (GO:0017111);;	K10408|4.35977e-12|phu:Phum_PHUM060630|dynein heavy chain, cytosolic, putative; K10408 dynein heavy chain, axonemal (A)	hypothetical protein BATDEDRAFT_87960 [Batrachochytrium dendrobatidis JAM81]	Dynein heavy chain and region D6 of dynein motor	Dynein heavy chain 1, axonemal OS=Homo sapiens GN=DNAH1 PE=2 SV=4
Gene_33102	--	--	--	--	hypothetical protein [Piscirickettsia salmonis]	--	--
Gene_60989	[GEPR]	--	--	K15378|5.25892e-44|bmor:101745687|proton-associated sugar transporter A-like; K15378 solute carrier family 45, member 1/2/4 (A)	hypothetical protein LRAMOSA09230 [Lichtheimia ramosa]	MFS/sugar transport protein	Proton-associated sugar transporter A OS=Mus musculus GN=Slc45a1 PE=2 SV=3
Gene_88047	[O]	Posttranslational modification, protein turnover, chaperones	--	K01275|9.06263e-59|bfo:BRAFLDRAFT_125840|hypothetical protein; K01275 cathepsin C [EC:3.4.14.1] (A)	cathepsin c1-like peptidase [Pandoravirus dulcis]	Papain family cysteine protease	Dipeptidyl peptidase 1 OS=Homo sapiens GN=CTSC PE=1 SV=2
Gene_68395	--	--	--	K16602|1.54534e-10|tca:659532|tubulin polyglutamylase TTLL5; K16602 tubulin polyglutamylase TTLL5 [EC:6.-.-.-] (A)	--	--	Tubulin polyglutamylase TTLL5 OS=Homo sapiens GN=TTLL5 PE=1 SV=3
Gene_36999	--	--	--	--	hypothetical protein [Piscirickettsia salmonis]	Reverse transcriptase (RNA-dependent DNA polymerase)	--
Gene_80029	--	--	--	--	putative reverse transcriptase [Cotesia sesamiae]	Reverse transcriptase (RNA-dependent DNA polymerase)	Retrovirus-related Pol polyprotein from type-1 retrotransposable element R1 (Fragment) OS=Nasonia vitripennis PE=3 SV=1
Gene_91736	[Z]	Cytoskeleton	--	--	actin, partial [Phlyctochytrium planicorne]	Actin	Actin OS=Scherffelia dubia PE=2 SV=1
Gene_80510	[J]	Translation, ribosomal structure and biogenesis	--	K02930|0|mmu:67891|Rpl4, 2010004J23Rik; ribosomal protein L4; K02930 large subunit ribosomal protein L4e (A)	60S ribosomal protein L2 [Schizosaccharomyces japonicus yFS275]	60S ribosomal protein L4 C-terminal domain	60S ribosomal protein L4 OS=Mus musculus GN=Rpl4 PE=1 SV=3
Gene_69259	--	--	--	--	Retrovirus-related Pol polyprotein from transposon TNT 1-94 Includes: RecName: Full=Protease [Rhizoctonia solani AG-1 IB]	GAG-pre-integrase domain	--
Gene_26657	--	--	--	--	--	--	Protein THEM6 OS=Drosophila melanogaster GN=CG4666 PE=2 SV=1
Gene_59356	--	--	--	--	hypothetical protein [Piscirickettsia salmonis]	--	--
Gene_29035	--	--	--	K09452|5.21464e-10|bmor:101744829|uncharacterized LOC101744829; K09452 homeobox protein aristaless-related (A)	--	--	--
Gene_58447	[R]	General function prediction only	--	K16343|2.64667e-68|bmor:101741228|85/88 kDa calcium-independent phospholipase A2-like; K16343 calcium-independent phospholipase A2 [EC:3.1.1.4] (A)	hypothetical protein AR158_C015L [Paramecium bursaria Chlorella virus AR158]	Ankyrin repeats (3 copies)	85/88 kDa calcium-independent phospholipase A2 OS=Homo sapiens GN=PLA2G6 PE=1 SV=2
Gene_4804	--	--	--	K11271|2.11328e-18|bmor:101741204|sister chromatid cohesion protein DCC1-like; K11271 sister chromatid cohesion protein DCC1 (A)	--	Uncharacterized conserved protein (DUF2036)	Sister chromatid cohesion protein DCC1 OS=Xenopus laevis GN=dscc1 PE=2 SV=1
Gene_47968	--	--	--	--	predicted protein [Histoplasma capsulatum NAm1]	RNase H	--
Gene_29675	--	--	--	--	--	--	Protocadherin gamma-A4 OS=Mus musculus GN=Pcdhga4 PE=2 SV=1
Gene_60758	--	--	--	--	hypothetical protein BOTBODRAFT_82766, partial [Botryobasidium botryosum FD-172 SS1]	--	Copia protein OS=Drosophila melanogaster GN=GIP PE=1 SV=3
Gene_88950	--	--	Molecular Function: hydrolase activity (GO:0016787);;	K08245|1.1438e-143|cic:CICLE_v10011525mg|hypothetical protein; K08245 phytepsin [EC:3.4.23.40] (A)	endopeptidase [Lichtheimia corymbifera JMRC:FSU:9682]	Eukaryotic aspartyl protease	Aspartic proteinase A2 OS=Arabidopsis thaliana GN=APA2 PE=2 SV=1
Gene_7067	--	--	--	K16606|4.5768e-11|bmor:101735327|leucine-rich repeat-containing protein 49-like; K16606 leucine-rich repeat-containing protein 49 (A)	hypothetical protein [Escherichia coli]	--	--
Gene_19135	--	--	--	K03211|2.01725e-98|bmor:101736934|BmEts2; ets DNA-binding protein pokkuri-like; K03211 ETS translocation variant 6/7 (A)	--	Sterile alpha motif (SAM)/Pointed domain	Ets DNA-binding protein pokkuri OS=Drosophila melanogaster GN=aop PE=1 SV=2
Gene_18058	--	--	--	K14165|1.67858e-15|bmor:101744063|dual specificity protein phosphatase 23-like; K14165 atypical dual specificity phosphatase [EC:3.1.3.16 3.1.3.48] (A)	--	--	--
Gene_12636	--	--	--	K14613|1.84522e-16|bmor:101745464|proton-coupled folate transporter-like; K14613 MFS transporter, PCFT/HCP family, solute carrier family 46 (folate transporter), member 1/3 (A)	--	--	--
Gene_6858	--	--	--	--	CAZy families GH1 protein [uncultured bacterium]	Glycosyl hydrolase family 1	Lactase-phlorizin hydrolase OS=Rattus norvegicus GN=Lct PE=2 SV=2
Gene_73601	--	--	--	K08399|2.05307e-22|bmor:101745218|uncharacterized LOC101745218; K08399 leucine-rich repeat-containing G protein-coupled receptor 6 (A)	--	--	--
Gene_55149	--	--	--	--	--	HCaRG protein	--
Gene_75932	[O]	Posttranslational modification, protein turnover, chaperones	Biological Process: protein peptidyl-prolyl isomerization (GO:0000413);; Molecular Function: peptidyl-prolyl cis-trans isomerase activity (GO:0003755);; Biological Process: protein folding (GO:0006457);;	K09571|3.35739e-32|bmor:101745181|FK506-binding protein 59-like; K09571 FK506-binding protein 4/5 [EC:5.2.1.8] (A)	peptidylprolyl isomerase [Tolypothrix sp. PCC 7601]	FKBP-type peptidyl-prolyl cis-trans isomerase	FK506-binding protein 59 OS=Drosophila melanogaster GN=FKBP59 PE=1 SV=1
Gene_57998	--	--	--	--	hypothetical protein, partial [Escherichia coli]	--	--
Gene_14106	--	--	--	--	hypothetical protein [Escherichia coli]	--	Putative uncharacterized transposon-derived protein F52C9.6 OS=Caenorhabditis elegans GN=F52C9.6 PE=5 SV=1
Gene_87699	--	--	Molecular Function: catalytic activity (GO:0003824);;	K16142|7.38944e-158|mmu:15439|Hp, HP-1, preHP2; haptoglobin; K16142 haptoglobin (A)	hypothetical protein [Thioploca ingrica]	Trypsin	Haptoglobin OS=Mus musculus GN=Hp PE=1 SV=1
Gene_9767	[I]	Lipid transport and metabolism	Molecular Function: 3-hydroxyacyl-CoA dehydrogenase activity (GO:0003857);; Molecular Function: enoyl-CoA hydratase activity (GO:0004300);; Cellular Component: cytoplasm (GO:0005737);; Biological Process: fatty acid beta-oxidation (GO:0006635);; Molecular Function: 3-hydroxybutyryl-CoA epimerase activity (GO:0008692);; Molecular Function: NAD binding (GO:0051287);;	K07515|4.9115e-32|bmor:692820|hydroxyacyl-coenzyme A dehydrogenase; K07515 enoyl-CoA hydratase / long-chain 3-hydroxyacyl-CoA dehydrogenase [EC:4.2.1.17 1.1.1.211] (A)	multifunctional fatty acid oxidation complex subunit alpha [Idiomarina sediminum]	3-hydroxyacyl-CoA dehydrogenase, NAD binding domain	Trifunctional enzyme subunit alpha, mitochondrial OS=Homo sapiens GN=HADHA PE=1 SV=2
Gene_45236	--	--	--	K10595|1.10469e-43|bmor:101738581|probable E3 ubiquitin-protein ligase HERC2-like; K10595 E3 ubiquitin-protein ligase HERC2 [EC:6.3.2.19] (A)	hypothetical protein [Escherichia coli]	Reverse transcriptase (RNA-dependent DNA polymerase)	--
Gene_89768	--	--	--	--	DUF1620-domain-containing protein [Stereum hirsutum FP-91666 SS1]	Protein of unknown function (DUF1620)	ER membrane protein complex subunit 1 OS=Pongo abelii GN=EMC1 PE=2 SV=1
Gene_93611	[E]	Amino acid transport and metabolism	Molecular Function: catalytic activity (GO:0003824);;	K01482|9.70078e-61|api:100574332|N(G),N(G)-dimethylarginine dimethylaminohydrolase 1-like; K01482 dimethylargininase [EC:3.5.3.18] (A)	hypothetical protein HMPREF1544_03424 [Mucor circinelloides f. circinelloides 1006PhL]	Amidinotransferase	N(G),N(G)-dimethylarginine dimethylaminohydrolase 1 OS=Homo sapiens GN=DDAH1 PE=1 SV=3
Gene_96457	[J]	Translation, ribosomal structure and biogenesis	Molecular Function: nucleotide binding (GO:0000166);; Biological Process: nuclear-transcribed mRNA catabolic process, nonsense-mediated decay (GO:0000184);; Biological Process: maturation of SSU-rRNA from tricistronic rRNA transcript (SSU-rRNA, 5.8S rRNA, LSU-rRNA) (GO:0000462);; Molecular Function: structural constituent of ribosome (GO:0003735);; Cellular Component: nucleolus (GO:0005730);; Bio…	K02974|5.17291e-22|mde:101894430|40S ribosomal protein S24-like; K02974 small subunit ribosomal protein S24e (A)	PREDICTED: 40S ribosomal protein S24 isoform X6 [Pan paniscus]	Ribosomal protein S24e	40S ribosomal protein S24 OS=Ictalurus punctatus GN=rps24 PE=2 SV=1
Gene_45347	[L]	Replication, recombination and repair	Molecular Function: catalytic activity (GO:0003824);; Biological Process: metabolic process (GO:0008152);;	--	hypothetical protein [Escherichia coli]	DDE superfamily endonuclease	Transposable element Tc3 transposase OS=Caenorhabditis elegans GN=tc3a PE=1 SV=1
Gene_19059	--	--	--	K15001|2.04926e-37|bmor:101737728|cytochrome P450 4C1-like; K15001 cytochrome P450, family 4 [EC:1.14.-.-] (A)	--	Cytochrome P450	Probable cytochrome P450 4ac3 OS=Drosophila melanogaster GN=Cyp4ac3 PE=2 SV=2
Gene_21809	--	--	--	K15032|3.66099e-31|bmor:101740790|mTERF domain-containing protein 1, mitochondrial-like; K15032 mTERF domain-containing protein, mitochondrial (A)	--	--	Transcription termination factor 3, mitochondrial OS=Rattus norvegicus GN=Mterf3 PE=2 SV=1
Gene_15568	--	--	--	--	hypothetical protein [Escherichia coli]	Reverse transcriptase (RNA-dependent DNA polymerase)	--
Gene_67375	--	--	--	K00306|1.50766e-21|aqu:100633263|uncharacterized LOC100633263; K00306 sarcosine oxidase / L-pipecolate oxidase [EC:1.5.3.1 1.5.3.7] (A)	hypothetical protein [Escherichia coli]	Reverse transcriptase (RNA-dependent DNA polymerase)	RNA-directed DNA polymerase from mobile element jockey OS=Drosophila melanogaster GN=pol PE=1 SV=1
Gene_55115	--	--	--	--	hypothetical protein [Piscirickettsia salmonis]	--	--
Gene_86141	--	--	--	K17457|6.10097e-08|cmy:102934075|protein phosphatase 1 regulatory subunit 12C-like; K17457 protein phosphatase 1 regulatory subunit 12C (A)	hypothetical protein [Pedosphaera parvula]	Ankyrin repeat	Ankyrin repeat and protein kinase domain-containing protein 1 OS=Homo sapiens GN=ANKK1 PE=2 SV=1
Gene_15319	--	--	--	K10593|8.31764e-27|bmor:101737533|E3 ubiquitin-protein ligase hyd-like; K10593 E3 ubiquitin-protein ligase EDD1 [EC:6.3.2.19] (A)	--	--	--
Gene_84728	--	--	--	K01109|2.59276e-19|bmor:101743706|type I inositol 3,4-bisphosphate 4-phosphatase-like; K01109 inositol polyphosphate-4-phosphatase [EC:3.1.3.66] (A)	--	--	--
Gene_85855	[E]	Amino acid transport and metabolism	Molecular Function: transferase activity (GO:0016740);;	K00605|1.32328e-180|sot:102602939|GCVT, GDCST; aminomethyltransferase, mitochondrial-like (EC:2.1.2.10); K00605 aminomethyltransferase [EC:2.1.2.10] (A)	glycine decarboxylase subunit T [Rhizophagus irregularis DAOM 197198w]	Aminomethyltransferase folate-binding domain	Aminomethyltransferase, mitochondrial OS=Solanum tuberosum GN=GDCST PE=1 SV=1
Gene_41291	--	--	--	K06114|5.61135e-07|dpe:Dper_GL16211|GL16211 gene product from transcript GL16211-RA; K06114 spectrin alpha (A)	--	--	Spectrin alpha chain OS=Drosophila melanogaster GN=alpha-Spec PE=1 SV=2
Gene_89106	[B]	Chromatin structure and dynamics	--	K11650|8.59439e-40|ame:552582|SWI/SNF-related matrix-associated actin-dependent regulator of chromatin subfamily D member 1-like; K11650 SWI/SNF-related matrix-associated actin-dependent regulator of chromatin subfamily D (A)	hypothetical protein RMCBS344292_17593 [Rhizopus microsporus]	--	Brahma-associated protein of 60 kDa OS=Drosophila melanogaster GN=Bap60 PE=1 SV=1
Gene_72923	--	--	--	K08041|1.13416e-23|bmor:101741402|Ca(2+)/calmodulin-responsive adenylate cyclase-like; K08041 adenylate cyclase 1 [EC:4.6.1.1] (A)	--	--	--
Gene_75735	--	--	--	--	hypothetical protein, partial [Escherichia coli]	--	--
Gene_86682	--	--	--	--	--	Protein-L-isoaspartate(D-aspartate) O-methyltransferase (PCMT)	Protein-L-isoaspartate O-methyltransferase domain-containing protein 1 OS=Pongo abelii GN=PCMTD1 PE=2 SV=1
Gene_77566	[J]	Translation, ribosomal structure and biogenesis	Molecular Function: glutamate-tRNA ligase activity (GO:0004818);; Molecular Function: ATP binding (GO:0005524);; Cellular Component: cytoplasm (GO:0005737);; Biological Process: glutamyl-tRNA aminoacylation (GO:0006424);;	K14163|2.78521e-18|spu:581596|bifunctional glutamate/proline--tRNA ligase-like; K14163 bifunctional glutamyl/prolyl-tRNA synthetase [EC:6.1.1.17 6.1.1.15] (A)	hypothetical protein Kpol_507p8 [Vanderwaltozyma polyspora DSM 70294]	tRNA synthetases class I (E and Q), catalytic domain	Bifunctional glutamate/proline--tRNA ligase OS=Drosophila melanogaster GN=Aats-glupro PE=1 SV=2
Gene_53597	[O]	Posttranslational modification, protein turnover, chaperones	--	K13963|3.16167e-153|bmor:692644|serpin-4, BmSPN4, SPN4, serpin-4A; serine protease inhibitor 4; K13963 serpin B (A)	serpin [Hemileuca sp. nucleopolyhedrovirus]	Serpin (serine protease inhibitor)	Neuroserpin OS=Homo sapiens GN=SERPINI1 PE=1 SV=1
Gene_58960	--	--	--	K11269|2.31793e-26|bmor:101736847|chromosome transmission fidelity protein 18 homolog; K11269 chromosome transmission fidelity protein 18 (A)	--	--	--
Gene_5886	--	--	--	K15156|1.84772e-19|bmor:101744980|mediator of RNA polymerase II transcription subunit 14-like; K15156 mediator of RNA polymerase II transcription subunit 14 (A)	--	--	Mediator of RNA polymerase II transcription subunit 14 OS=Drosophila pseudoobscura pseudoobscura GN=MED14 PE=3 SV=2
Gene_44132	[S]	Function unknown	--	K17759|4.75635e-39|bmor:101743875|NAD(P)H-hydrate epimerase-like; K17759 NAD(P)H-hydrate epimerase [EC:5.1.99.6] (A)	hypothetical protein RSOLAG1IB_00594 [Rhizoctonia solani AG-1 IB]	YjeF-related protein N-terminus	NAD(P)H-hydrate epimerase OS=Pediculus humanus subsp. corporis GN=PHUM009640 PE=3 SV=1
Gene_35747	--	--	--	--	hypothetical protein RMATCC62417_03850 [Rhizopus microsporus]	Transposase	Transposable element Tcb1 transposase OS=Caenorhabditis briggsae PE=3 SV=1
Gene_57930	--	--	--	K09291|3.64034e-15|bmor:101747226|nucleoprotein TPR-like; K09291 nucleoprotein TPR (A)	--	--	--
Gene_57582	--	--	--	--	DNA helicase-2 [Lymantria dispar multiple nucleopolyhedrovirus]	--	--
Gene_83771	[H]	Coenzyme transport and metabolism	Molecular Function: methionine adenosyltransferase activity (GO:0004478);; Molecular Function: ATP binding (GO:0005524);; Biological Process: S-adenosylmethionine biosynthetic process (GO:0006556);; Biological Process: one-carbon metabolic process (GO:0006730);; Molecular Function: metal ion binding (GO:0046872);;	K00789|3.87459e-146|tca:658012|S-adenosylmethionine synthase; K00789 S-adenosylmethionine synthetase [EC:2.5.1.6] (A)	S-adenosylmethionine synthase 1 [Allomyces macrogynus ATCC 38327]	S-adenosylmethionine synthetase, C-terminal domain	S-adenosylmethionine synthase OS=Drosophila melanogaster GN=Sam-S PE=2 SV=2
Gene_81250	--	--	--	--	hypothetical protein, partial [Escherichia coli]	--	Putative uncharacterized transposon-derived protein F52C9.6 OS=Caenorhabditis elegans GN=F52C9.6 PE=5 SV=1
Gene_40620	--	--	--	--	hypothetical protein [Piscirickettsia salmonis]	--	--
Gene_85827	--	--	--	--	reverse transcriptase [Metarhizium guizhouense ARSEF 977]	Reverse transcriptase (RNA-dependent DNA polymerase)	Putative 115 kDa protein in type-1 retrotransposable element R1DM OS=Drosophila melanogaster GN=R1A1-element\ORF2 PE=3 SV=1
Gene_14858	--	--	Molecular Function: nucleotide binding (GO:0000166);; Molecular Function: nucleic acid binding (GO:0003676);; Molecular Function: hydrolase activity (GO:0016787);;	--	DNA damage-inducible protein [Acetobacter pasteurianus]	--	--
Gene_12632	[R]	General function prediction only	--	--	hypothetical protein V501_02719 [Pseudogymnoascus pannorum VKM F-4519 (FW-2642)]	Zinc finger, C2H2 type	Zinc finger protein 583 OS=Mus musculus GN=Znf583 PE=2 SV=1
Gene_90630	[E]	Amino acid transport and metabolism	--	K16298|2.6466e-101|sot:102591221|serine carboxypeptidase 3-like; K16298 serine carboxypeptidase-like clade IV [EC:3.4.16.-] (A)	carboxypeptidase Y precursor [Metarhizium album ARSEF 1941]	Serine carboxypeptidase	Serine carboxypeptidase-like 49 OS=Arabidopsis thaliana GN=SCPL49 PE=2 SV=2
Gene_39774	--	--	--	--	unnamed protein product [Fusarium pseudograminearum CS3487]	--	RNA-binding protein 12B OS=Homo sapiens GN=RBM12B PE=1 SV=2
Gene_92140	[L]	Replication, recombination and repair	--	K10595|7.05483e-47|bmor:101738581|probable E3 ubiquitin-protein ligase HERC2-like; K10595 E3 ubiquitin-protein ligase HERC2 [EC:6.3.2.19] (A)	hypothetical protein [Escherichia coli]	Reverse transcriptase (RNA-dependent DNA polymerase)	Probable RNA-directed DNA polymerase from transposon BS OS=Drosophila melanogaster GN=RTase PE=2 SV=1
Gene_19988	--	--	--	K06226|1.0455e-35|dpo:Dpse_GA11066|Dpse_smo; GA11066 gene product from transcript GA11066-RA; K06226 smoothened (A)	--	Frizzled/Smoothened family membrane region	Protein smoothened OS=Drosophila melanogaster GN=smo PE=1 SV=1
Gene_88776	[IQR]	--	--	K00357|6.44213e-173|mmu:110391|Qdpr, 2610008L04Rik, D5Ertd371e, Dhpr, PKU2; quinoid dihydropteridine reductase (EC:1.5.1.34); K00357 dihydropteridine reductase [EC:1.5.1.34] (A)	hypothetical protein BATDEDRAFT_87544 [Batrachochytrium dendrobatidis JAM81]	short chain dehydrogenase	Dihydropteridine reductase OS=Mus musculus GN=Qdpr PE=1 SV=2
Gene_73052	--	--	--	K05323|9.77883e-22|bmor:101741853|potassium channel subfamily K member 9-like; K05323 potassium channel subfamily K, invertebrate (A)	--	Ion channel	Potassium channel subfamily K member 3 OS=Homo sapiens GN=KCNK3 PE=1 SV=1
Gene_82878	--	--	--	--	hypothetical protein [Piscirickettsia salmonis]	--	Probable RNA-directed DNA polymerase from transposon X-element OS=Drosophila melanogaster GN=X-element\ORF2 PE=3 SV=1
Gene_19431	--	--	--	--	--	Endonuclease-reverse transcriptase	--
Gene_14059	--	--	--	--	--	Calpain large subunit, domain III	Calpain-C OS=Drosophila melanogaster GN=CalpC PE=1 SV=4
Gene_82221	--	--	--	--	hypothetical protein [Piscirickettsia salmonis]	--	--
Gene_93057	--	--	--	--	hypothetical protein [Piscirickettsia salmonis]	--	--
Gene_14968	--	--	--	--	--	CD36 family	Scavenger receptor class B member 1 OS=Bos taurus GN=SCARB1 PE=2 SV=1
Gene_15263	--	--	--	K01017|1.30864e-123|bmor:101737058|carbohydrate sulfotransferase 11-like; K01017 chondroitin 4-sulfotransferase 11 [EC:2.8.2.5] (A)	hypothetical protein TP2_05865 [Thioclava pacifica DSM 10166]	Sulfotransferase family	Carbohydrate sulfotransferase 11 OS=Homo sapiens GN=CHST11 PE=1 SV=1
Gene_40784	--	--	--	K09585|8.59786e-30|bmor:101743518|protein disulfide-isomerase TMX3-like; K09585 thioredoxin domain-containing protein 10 [EC:5.3.4.1] (A)	--	--	Protein disulfide-isomerase TMX3 OS=Xenopus laevis GN=tmx3 PE=2 SV=1
Gene_2984	--	--	--	--	nucleic-acid binding protein, putative [Wolbachia endosymbiont of Drosophila ananassae]	Protein of unknown function (DUF1759)	--
Gene_90717	--	--	--	K01373|6.18682e-82|nvi:100123649|uncharacterized LOC100123649; K01373 cathepsin F [EC:3.4.22.41] (A)	envelope glycoprotein [Autographa californica nucleopolyhedrovirus]	Papain family cysteine protease	Putative cysteine proteinase CG12163 OS=Drosophila melanogaster GN=CG12163 PE=2 SV=2
Gene_38463	[GEPR]	--	--	--	hypothetical protein [Reyranella massiliensis]	Major Facilitator Superfamily	Monocarboxylate transporter 14 OS=Mus musculus GN=Slc16a14 PE=2 SV=1
Gene_22042	--	--	--	K16458|3.76471e-39|bmor:101744969|centrosomal protein of 104 kDa-like; K16458 centrosomal protein CEP104 (A)	--	--	--
Gene_13345	--	--	--	--	--	--	ESF1 homolog OS=Homo sapiens GN=ESF1 PE=1 SV=1
Gene_96212	--	--	--	--	hypothetical protein GLOINDRAFT_337889 [Rhizophagus irregularis DAOM 181602]	KH domain	Vigilin OS=Mus musculus GN=Hdlbp PE=1 SV=1
Gene_24665	--	--	--	K14388|1.17163e-09|bmor:101740048|sodium-coupled monocarboxylate transporter 2-like; K14388 solute carrier family 5 (sodium-coupled monocarboxylate transporter), member 8/12 (A)	--	--	--
Gene_24306	--	--	--	--	zinc carboxypeptidase [Colletotrichum gloeosporioides Cg-14]	Zinc carboxypeptidase	Carboxypeptidase O OS=Bos taurus GN=CPO PE=2 SV=1
Gene_86126	[O]	Posttranslational modification, protein turnover, chaperones	--	K07390|2.82084e-37|bmor:101743033|glutaredoxin-related protein 5, mitochondrial-like; K07390 monothiol glutaredoxin (A)	glutaredoxin-related protein [Cyanothece sp. ATCC 51142]	Glutaredoxin	Glutaredoxin-related protein 5, mitochondrial OS=Mus musculus GN=Glrx5 PE=1 SV=2
Gene_75271	--	--	--	--	hypothetical protein [Escherichia coli]	--	--
Gene_62871	--	--	--	K16540|4.33302e-17|bmor:101737156|calponin homology domain-containing protein DDB_G0272472-like; K16540 5-azacytidine-induced protein 1 (A)	--	--	--
Gene_16019	--	--	--	K06233|1.20895e-09|bmor:101739353|low-density lipoprotein receptor-related protein 2-like; K06233 low density lipoprotein-related protein 2 (A)	--	--	--
Gene_17800	[R]	General function prediction only	--	K14961|1.36724e-29|bmor:101740999|retinoblastoma-binding protein 5-like; K14961 COMPASS component SWD1 (A)	transcriptional activator [Malassezia pachydermatis]	--	Retinoblastoma-binding protein 5 OS=Mus musculus GN=Rbbp5 PE=1 SV=2
Gene_49366	--	--	--	K08098|3.12752e-98|bmor:101745657|GPI mannosyltransferase 4-like; K08098 phosphatidylinositol glycan, class Z [EC:2.4.1.-] (A)	putative alpha 1,2 mannosyltransferase [Pseudozyma antarctica T-34]	Alg9-like mannosyltransferase family	GPI mannosyltransferase 4 OS=Drosophila melanogaster GN=CG45068 PE=2 SV=1
Gene_8498	--	--	--	--	--	--	Msx2-interacting protein OS=Mus musculus GN=Spen PE=1 SV=2
Gene_63310	--	--	--	--	hypothetical protein, partial [Escherichia coli]	--	Putative uncharacterized transposon-derived protein F52C9.6 OS=Caenorhabditis elegans GN=F52C9.6 PE=5 SV=1
Gene_52406	--	--	--	K10595|1.08943e-19|bmor:101738581|probable E3 ubiquitin-protein ligase HERC2-like; K10595 E3 ubiquitin-protein ligase HERC2 [EC:6.3.2.19] (A)	--	Reverse transcriptase (RNA-dependent DNA polymerase)	--
Gene_7576	--	--	--	K08471|8.73021e-93|bmor:100037437|Or-35, BmOR-8, BmOr-35, Or35; olfactory receptor 35; K08471 gustatory receptor (A)	--	7tm Odorant receptor	--
Gene_54096	--	--	--	K05948|4.08879e-34|bmor:100144549|Fng; fringe; K05948 fringe [EC:2.4.1.222] (A)	--	Fringe-like	Fringe glycosyltransferase OS=Drosophila melanogaster GN=fng PE=1 SV=1
Gene_71936	--	--	--	K08268|1.21267e-15|hgl:101715845|Hif1a; hypoxia inducible factor 1, alpha subunit (basic helix-loop-helix transcription factor); K08268 hypoxia-inducible factor 1 alpha (A)	--	--	Hypoxia-inducible factor 1-alpha OS=Bos taurus GN=HIF1A PE=2 SV=1
Gene_45672	--	--	--	K10523|0|bmor:101737144|speckle-type POZ protein-like; K10523 speckle-type POZ protein (A)	hypothetical protein GLOINDRAFT_6339 [Rhizophagus irregularis DAOM 181602]	BTB/POZ domain	Speckle-type POZ protein-like OS=Mus musculus GN=Spopl PE=2 SV=3
Gene_56546	--	--	--	--	--	R3H domain	--
Gene_2676	--	--	--	K11143|0|bmor:101747175|dynein intermediate chain 3, ciliary-like; K11143 dynein intermediate chain 2, axonemal (A)	hypothetical protein AMAG_10088 [Allomyces macrogynus ATCC 38327]	WD domain, G-beta repeat	Dynein intermediate chain 3, ciliary OS=Heliocidaris crassispina PE=2 SV=1
Gene_30943	--	--	--	K04148|4.05128e-14|api:100166029|uncharacterized LOC100166029; K04148 dopamine D1-like receptor (A)	putative gag-pol polyprotein [Aster yellows phytoplasma]	Reverse transcriptase (RNA-dependent DNA polymerase)	Copia protein OS=Drosophila melanogaster GN=GIP PE=1 SV=3
Gene_43804	--	--	--	K03255|3.41357e-31|bmor:101740025|clustered mitochondria protein homolog; K03255 protein TIF31 (A)	--	--	--
Gene_14023	--	--	--	--	hypothetical protein [Escherichia coli]	--	Histone-lysine N-methyltransferase SETMAR OS=Homo sapiens GN=SETMAR PE=1 SV=2
Gene_32163	[RTKL]	--	Molecular Function: non-membrane spanning protein tyrosine kinase activity (GO:0004715);; Molecular Function: ATP binding (GO:0005524);; Biological Process: protein phosphorylation (GO:0006468);;	K06619|8.44959e-55|bmor:101739479|tyrosine-protein kinase Abl-like; K06619 abelson tyrosine-protein kinase 1 [EC:2.7.10.2] (A)	hypothetical protein M574_21520, partial [Salmonella enterica subsp. enterica serovar Infantis str. 335-3]	Protein tyrosine kinase	Tyrosine-protein kinase Abl OS=Drosophila melanogaster GN=Abl PE=1 SV=3
Gene_55989	--	--	--	--	--	CNH domain	Vam6/Vps39-like protein OS=Mus musculus GN=Vps39 PE=2 SV=1
Gene_12635	--	--	--	K14613|1.64187e-31|bmor:101745464|proton-coupled folate transporter-like; K14613 MFS transporter, PCFT/HCP family, solute carrier family 46 (folate transporter), member 1/3 (A)	orf23 gene product [Helicoverpa zea nudivirus 2]	Major Facilitator Superfamily	--
Gene_91576	[CR]	--	Molecular Function: alcohol dehydrogenase activity, zinc-dependent (GO:0004024);; Biological Process: alcohol metabolic process (GO:0006066);;	--	NADPH:quinone reductase [Listeria grayi]	Zinc-binding dehydrogenase	Zinc-type alcohol dehydrogenase-like protein SE_1777 OS=Staphylococcus epidermidis (strain ATCC 12228) GN=SE_1777 PE=3 SV=1
Gene_48350	[M]	Cell wall/membrane/envelope biogenesis	Molecular Function: transferase activity, transferring acyl groups (GO:0016746);;	--	acyltransferase 3 [Eubacterium limosum]	--	Putative glycosyltransferase HI_0258 OS=Haemophilus influenzae (strain ATCC 51907 / DSM 11121 / KW20 / Rd) GN=HI_0258 PE=3 SV=2
Gene_48426	[RTKL]	--	--	K08811|2.78177e-140|bmor:101743542|testis-specific serine/threonine-protein kinase 1-like; K08811 testis-specific serine kinase [EC:2.7.11.1] (A)	Pkinase|Pkinase_Tyr, partial [uncultured Saccharopolyspora sp.]	Protein kinase domain	Testis-specific serine/threonine-protein kinase 1 OS=Mus musculus GN=Tssk1b PE=1 SV=2
Gene_75704	--	--	--	K11997|3.84587e-39|bmor:101737170|tripartite motif-containing protein 45-like; K11997 tripartite motif-containing protein 2/3 (A)	--	--	--
Gene_47160	--	--	--	K06890|1.40572e-10|bmor:692817|Grina, Nmda1; glutamate [NMDA] receptor-associated protein 1; K06890 (A)	--	Inhibitor of apoptosis-promoting Bax1	--
Gene_38968	--	--	--	K14790|3.76448e-21|bmor:101739919|nucleolar protein 9-like; K14790 nucleolar protein 9 (A)	--	--	--
Gene_33819	--	--	--	--	--	Peptidase family M13	Neprilysin OS=Mus musculus GN=Mme PE=1 SV=3
Gene_96265	--	--	--	--	Pol protein [Wolbachia endosymbiont of Drosophila ananassae]	Reverse transcriptase (RNA-dependent DNA polymerase)	Probable RNA-directed DNA polymerase from transposon X-element OS=Drosophila melanogaster GN=X-element\ORF2 PE=3 SV=1
Gene_93225	[F]	Nucleotide transport and metabolism	Molecular Function: oxidoreductase activity (GO:0016491);; Molecular Function: ion binding (GO:0043167);;	K00106|4.13511e-124|mmu:22436|Xdh, XO, Xor, Xox-1, Xox1; xanthine dehydrogenase (EC:1.17.1.4 1.17.3.2); K00106 xanthine dehydrogenase/oxidase [EC:1.17.1.4 1.17.3.2] (A)	hypothetical protein G7K_4935-t1 [Saitoella complicata NRRL Y-17804]	FAD binding domain in molybdopterin dehydrogenase	Xanthine dehydrogenase/oxidase OS=Mus musculus GN=Xdh PE=1 SV=5
Gene_38446	--	--	--	K04550|6.71507e-13|bmor:101739226|prolow-density lipoprotein receptor-related protein 1-like; K04550 low-density lipoprotein receptor-related protein 1 (alpha-2-macroglobulin receptor) (A)	--	Low-density lipoprotein receptor repeat class B	Prolow-density lipoprotein receptor-related protein 1 OS=Mus musculus GN=Lrp1 PE=1 SV=1
Gene_87395	--	--	--	--	hypothetical protein [Escherichia coli]	Reverse transcriptase (RNA-dependent DNA polymerase)	Transposon TX1 uncharacterized 149 kDa protein OS=Xenopus laevis PE=3 SV=1
Gene_13809	--	--	--	K13356|3.55122e-14|bmor:101738716|putative fatty acyl-CoA reductase CG5065-like; K13356 fatty acyl-CoA reductase [EC:1.2.1.-] (A)	--	Reverse transcriptase (RNA-dependent DNA polymerase)	--
Gene_65369	--	--	--	K16606|1.557e-50|bmor:101735327|leucine-rich repeat-containing protein 49-like; K16606 leucine-rich repeat-containing protein 49 (A)	hypothetical protein [Escherichia coli]	--	RNA-directed DNA polymerase from mobile element jockey OS=Drosophila melanogaster GN=pol PE=1 SV=1
Gene_294	--	--	--	K10838|8.04185e-14|bmor:100462719|Rad4; nucleotide excision repair protein; K10838 xeroderma pigmentosum group C-complementing protein (A)	--	Rad4 transglutaminase-like domain	--
Gene_83953	[P]	Inorganic ion transport and metabolism	Molecular Function: ATP binding (GO:0005524);; Biological Process: copper ion transport (GO:0006825);; Cellular Component: integral component of membrane (GO:0016021);; Molecular Function: copper-transporting ATPase activity (GO:0043682);; Molecular Function: metal ion binding (GO:0046872);;	K17686|2.36417e-18|bmor:101738315|copper-transporting ATPase 2-like; K17686 Cu+-exporting ATPase [EC:3.6.3.54] (A)	haloacid dehalogenase [Novosphingobium aromaticivorans]	E1-E2 ATPase	Copper-transporting ATPase 2 OS=Ovis aries GN=ATP7B PE=2 SV=1
Gene_93297	--	--	--	--	hypothetical protein [Escherichia coli]	Reverse transcriptase (RNA-dependent DNA polymerase)	Probable RNA-directed DNA polymerase from transposon X-element OS=Drosophila melanogaster GN=X-element\ORF2 PE=3 SV=1
Gene_86510	--	--	--	--	--	picornavirus capsid protein	--
Gene_86238	--	--	--	K06277|7.32428e-55|bmor:101746299|guanine nucleotide-releasing factor 2-like; K06277 Rap guanine nucleotide exchange factor 1 (A)	hypothetical protein NAPIS_ORF02296 [Nosema apis BRL 01]	Reverse transcriptase (RNA-dependent DNA polymerase)	--
Gene_7893	[C]	Energy production and conversion	Cellular Component: plasma membrane (GO:0005886);; Molecular Function: NAD(P)+ transhydrogenase (AB-specific) activity (GO:0008750);; Biological Process: proton transport (GO:0015992);; Cellular Component: integral component of membrane (GO:0016021);; Molecular Function: NADP binding (GO:0050661);; Biological Process: oxidation-reduction process (GO:0055114);;	K00323|1.96729e-30|bmor:101746518|NAD(P) transhydrogenase, mitochondrial-like; K00323 NAD(P) transhydrogenase [EC:1.6.1.2] (A)	predicted protein [Trichoderma reesei QM6a]	Alanine dehydrogenase/PNT, C-terminal domain	NAD(P) transhydrogenase subunit alpha OS=Escherichia coli (strain K12) GN=pntA PE=1 SV=2
Gene_75968	[C]	Energy production and conversion	Molecular Function: binding (GO:0005488);;	K00411|7.81009e-98|bmor:101736488|cytochrome b-c1 complex subunit Rieske, mitochondrial-like; K00411 ubiquinol-cytochrome c reductase iron-sulfur subunit [EC:1.10.2.2] (A)	Cytochrome b-c1 complex subunit Rieske, mitochondrial [Ogataea parapolymorpha DL-1]	Rieske [2Fe-2S] domain	Cytochrome b-c1 complex subunit Rieske, mitochondrial OS=Saimiri sciureus GN=UQCRFS1 PE=3 SV=1
Gene_32504	[LKJ]	--	Molecular Function: translation initiation factor activity (GO:0003743);; Molecular Function: ATP binding (GO:0005524);; Cellular Component: cytoplasm (GO:0005737);; Biological Process: translational initiation (GO:0006413);; Molecular Function: ATP-dependent helicase activity (GO:0008026);; Biological Process: mycelium development (GO:0043581);;	K03257|2.96836e-48|bmor:692781|Eif-4a; eukaryotic translation initiation factor 4A; K03257 translation initiation factor 4A (A)	hypothetical protein [Podospora anserina S mat+]	DEAD/DEAH box helicase	Eukaryotic initiation factor 4A OS=Drosophila melanogaster GN=eIF-4a PE=1 SV=3
Gene_40532	--	--	--	K16606|2.40264e-15|bmor:101735327|leucine-rich repeat-containing protein 49-like; K16606 leucine-rich repeat-containing protein 49 (A)	hypothetical protein [Escherichia coli]	--	--
Gene_71613	--	--	--	--	hypothetical protein [Piscirickettsia salmonis]	--	--
Gene_48845	--	--	--	--	--	Lipoprotein amino terminal region	Hemolymph clottable protein OS=Penaeus monodon PE=1 SV=1
Gene_43487	[QR]	--	--	K10718|1.85421e-34|bmor:692445|Jhamt; juvenile hormone acid methyltransferase; K10718 juvenile hormone acid methyltransferase [EC:2.1.1.-] (A)	SAM-dependent methyltransferase [Methanosarcina acetivorans]	Methyltransferase domain	--
Gene_68886	--	--	--	K10754|5.82352e-13|bmor:101736557|replication factor C subunit 1-like; K10754 replication factor C subunit 1 (A)	--	--	Replication factor C subunit 1 OS=Drosophila melanogaster GN=Gnf1 PE=1 SV=2
Gene_5665	--	--	--	--	hypothetical protein PSTG_17601, partial [Puccinia striiformis f. sp. tritici PST-78]	Associated with zinc fingers	Nucleic-acid-binding protein from transposon X-element OS=Drosophila melanogaster GN=ORF1 PE=3 SV=1
Gene_71923	[J]	Translation, ribosomal structure and biogenesis	Molecular Function: structural constituent of ribosome (GO:0003735);; Biological Process: translation (GO:0006412);; Cellular Component: chloroplast (GO:0009507);; Cellular Component: small ribosomal subunit (GO:0015935);; Molecular Function: rRNA binding (GO:0019843);;	K02986|7.59653e-129|sot:4099972|rps4, SotuCp023; ribosomal protein S4; K02986 small subunit ribosomal protein S4 (A)	30S ribosomal protein S4 [Staphylococcus aureus]	Ribosomal protein S4/S9 N-terminal domain	30S ribosomal protein S4, chloroplastic OS=Ipomoea purpurea GN=rps4 PE=3 SV=1
Gene_15387	--	--	--	--	--	Major royal jelly protein	Protein yellow OS=Drosophila subobscura GN=y PE=3 SV=1
Gene_77271	[C]	Energy production and conversion	Biological Process: metabolic process (GO:0008152);; Molecular Function: oxidoreductase activity, acting on the aldehyde or oxo group of donors, disulfide as acceptor (GO:0016624);; Molecular Function: oxidoreductase activity, acting on the CH-CH group of donors (GO:0016627);; Molecular Function: ion binding (GO:0043167);; Molecular Function: organic cyclic compound binding (GO:0097159);; Molecul…	K00166|0|mmu:12039|Bckdha; branched chain ketoacid dehydrogenase E1, alpha polypeptide (EC:1.2.4.4); K00166 2-oxoisovalerate dehydrogenase E1 component alpha subunit [EC:1.2.4.4] (A)	hypothetical protein GLOINDRAFT_339332 [Rhizophagus irregularis DAOM 181602]	Dehydrogenase E1 component	2-oxoisovalerate dehydrogenase subunit alpha, mitochondrial OS=Mus musculus GN=Bckdha PE=1 SV=1
Gene_4625	--	--	--	--	hypothetical protein [Piscirickettsia salmonis]	Reverse transcriptase (RNA-dependent DNA polymerase)	--
Gene_95840	--	--	--	--	--	--	Protein CFAP45, mitochondrial OS=Homo sapiens GN=CFAP45 PE=2 SV=2
Gene_22937	--	--	--	--	--	--	Calcium-dependent secretion activator OS=Drosophila melanogaster GN=Caps PE=1 SV=3
Gene_46801	--	--	--	--	--	Alpha-2-macroglobulin RAP, C-terminal domain	--
Gene_29929	--	--	--	--	--	Low-density lipoprotein receptor domain class A	--
Gene_40329	--	--	--	K03129|5.96958e-39|bmor:101745755|transcription initiation factor TFIID subunit 4-like; K03129 transcription initiation factor TFIID subunit 4 (A)	--	NHR1 homology to TAF	Transcription initiation factor TFIID subunit 4 OS=Drosophila melanogaster GN=Taf4 PE=1 SV=1
Gene_78882	--	--	--	--	hypothetical protein X900_2749 [Burkholderia pseudomallei BDU 2]	--	--
Gene_74432	--	--	--	--	hypothetical protein, partial [Escherichia coli]	--	--
Gene_54690	--	--	--	K05088|6.81006e-35|bmor:101746593|proto-oncogene tyrosine-protein kinase ROS-like; K05088 proto-oncogene tyrosine-protein kinase ROS [EC:2.7.10.1] (A)	hypothetical protein tyrosine kinase ROS, partial [Cotesia congregata bracovirus]	--	--
Gene_52512	--	--	--	K12871|1.53055e-09|bmor:693094|coiled-coil domain containing 12-like protein; K12871 coiled-coil domain-containing protein 12 (A)	--	--	--
Gene_32862	--	--	--	K08399|6.56437e-25|bmor:101745218|uncharacterized LOC101745218; K08399 leucine-rich repeat-containing G protein-coupled receptor 6 (A)	--	Endonuclease-reverse transcriptase	--
Gene_49163	--	--	--	--	--	Zinc finger, C2H2 type	PR domain zinc finger protein 8 OS=Homo sapiens GN=PRDM8 PE=2 SV=3
Gene_47119	--	--	--	K05702|5.98366e-12|bmor:101740457|afadin-like; K05702 afadin (A)	--	DIL domain	Afadin OS=Mus musculus GN=Mllt4 PE=1 SV=3
Gene_84980	--	--	--	--	hypothetical protein RO3G_11773 [Rhizopus delemar RA 99-880]	Transposase	Transposable element Tcb1 transposase OS=Caenorhabditis briggsae PE=3 SV=1
Gene_72072	--	--	--	--	hypothetical protein QG37_00966 [Candida auris]	--	--
Gene_60304	[P]	Inorganic ion transport and metabolism	--	K14708|5.75604e-153|bmor:101746424|sodium-independent sulfate anion transporter-like; K14708 solute carrier family 26 (sodium-independent sulfate anion transporter), member 11 (A)	sulfate transporter [Cellulophaga sp. Hel_I_12]	Sulfate transporter N-terminal domain with GLY motif	Sodium-independent sulfate anion transporter OS=Homo sapiens GN=SLC26A11 PE=2 SV=2
Gene_35966	[R]	General function prediction only	--	--	hypothetical protein H100_04530 [Trichophyton rubrum MR850]	--	Lipase 1 OS=Drosophila melanogaster GN=Lip1 PE=2 SV=2
Gene_94669	[R]	General function prediction only	--	K16794|4.4921e-70|cqu:CpipJ_CPIJ001448|platelet-activating factor acetylhydrolase 1b alpha subunit; K16794 platelet-activating factor acetylhydrolase IB subunit alpha (A)	hypothetical protein SPPG_07255 [Spizellomyces punctatus DAOM BR117]	WD domain, G-beta repeat	Lissencephaly-1 homolog OS=Glossina morsitans morsitans PE=2 SV=1
Gene_76898	--	--	Biological Process: metabolic process (GO:0008152);; Molecular Function: oxidoreductase activity (GO:0016491);;	K02377|1.12384e-30|bmor:101736955|GDP-L-fucose synthase-like; K02377 GDP-L-fucose synthase [EC:1.1.1.271] (A)	GDP-L-fucose synthase [Rhodosporidium toruloides NP11]	--	GDP-L-fucose synthase OS=Cricetulus griseus GN=TSTA3 PE=2 SV=1
Gene_53372	--	--	--	K15010|3.71561e-32|bmor:101740566|homer protein homolog 2-like; K15010 homer (A)	--	--	Homer protein homolog 1 OS=Mus musculus GN=Homer1 PE=1 SV=2
Gene_56248	--	--	--	--	conserved hypothetical protein [Lodderomyces elongisporus NRRL YB-4239]	--	Retrovirus-related Pol polyprotein from transposon TNT 1-94 OS=Nicotiana tabacum PE=2 SV=1
Gene_25436	--	--	--	K12879|3.56142e-13|bmor:101735469|THO complex subunit 2-like; K12879 THO complex subunit 2 (A)	--	--	--
Gene_77323	--	--	--	--	hypothetical protein T310_9336, partial [Rasamsonia emersonii CBS 393.64]	Reverse transcriptase (RNA-dependent DNA polymerase)	--
Gene_92735	--	--	--	K01074|1.64335e-23|bmor:101739036|lysosomal thioesterase PPT2 homolog; K01074 palmitoyl-protein thioesterase [EC:3.1.2.22] (A)	--	--	Lysosomal thioesterase PPT2 homolog OS=Drosophila melanogaster GN=Ppt2 PE=2 SV=1
Gene_16148	--	--	--	--	hypothetical protein NAPIS_ORF01770 [Nosema apis BRL 01]	--	--
Gene_53845	[R]	General function prediction only	--	K04727|2.24161e-42|dpe:Dper_GL18705|GL18705 gene product from transcript GL18705-RA; K04727 programmed cell death 8 (apoptosis-inducing factor) [EC:1.-.-.-] (A)	hypothetical protein BATDEDRAFT_35580 [Batrachochytrium dendrobatidis JAM81]	Apoptosis-inducing factor, mitochondrion-associated, C-term	Putative apoptosis-inducing factor 1, mitochondrial OS=Drosophila melanogaster GN=AIF PE=2 SV=2
Gene_21800	--	--	Molecular Function: nucleotide binding (GO:0000166);; Biological Process: cellular process (GO:0009987);; Molecular Function: nucleoside-triphosphatase activity (GO:0017111);;	K10408|2.25662e-18|dgr:Dgri_GH23208|GH23208 gene product from transcript GH23208-RA; K10408 dynein heavy chain, axonemal (A)	hypothetical protein BATDEDRAFT_27665 [Batrachochytrium dendrobatidis JAM81]	P-loop containing dynein motor region D3	Dynein beta chain, ciliary OS=Heliocidaris crassispina PE=1 SV=1
Gene_5763	--	--	--	K15001|3.67654e-29|aag:AaeL_AAEL004054|cytochrome P450; K15001 cytochrome P450, family 4 [EC:1.14.-.-] (A)	--	--	Cytochrome P450 4g15 OS=Drosophila melanogaster GN=Cyp4g15 PE=2 SV=1
Gene_15022	--	--	--	K10595|4.82032e-22|bmor:101738581|probable E3 ubiquitin-protein ligase HERC2-like; K10595 E3 ubiquitin-protein ligase HERC2 [EC:6.3.2.19] (A)	--	Reverse transcriptase (RNA-dependent DNA polymerase)	--
Gene_87291	--	--	Cellular Component: photosystem I reaction center (GO:0009538);; Biological Process: photosynthesis (GO:0015979);;	K02692|1.23703e-117|mdm:103439960|photosystem I reaction center subunit II, chloroplastic-like; K02692 photosystem I subunit II (A)	PsaD [Leptolyngbya sp. PCC 6406]	PsaD	Photosystem I reaction center subunit II, chloroplastic OS=Solanum lycopersicum GN=psaD PE=2 SV=1
Gene_14941	[R]	General function prediction only	Cellular Component: anaphase-promoting complex (GO:0005680);; Biological Process: regulation of mitotic metaphase/anaphase transition (GO:0030071);; Biological Process: cell division (GO:0051301);;	K03355|7.65029e-29|bmor:101741642|cell division cycle protein 23 homolog; K03355 anaphase-promoting complex subunit 8 (A)	hypothetical protein H105_01336 [Trichophyton soudanense CBS 452.61]	Tetratricopeptide repeat	Cell division cycle protein 23 homolog OS=Bos taurus GN=CDC23 PE=2 SV=1
Gene_71754	--	--	--	K04730|8.75297e-15|bmor:101745667|serine/threonine-protein kinase pelle-like; K04730 interleukin-1 receptor-associated kinase 1 [EC:2.7.11.1] (A)	--	--	Probable LRR receptor-like serine/threonine-protein kinase RKF3 OS=Arabidopsis thaliana GN=RKF3 PE=2 SV=1
Gene_7455	--	--	--	--	--	Immunoglobulin I-set domain	Down syndrome cell adhesion molecule-like protein Dscam2 OS=Drosophila melanogaster GN=Dscam2 PE=2 SV=3
Gene_73116	--	--	--	--	putative DNA helicase [Cotesia vestalis bracovirus]	--	--
Gene_90325	[E]	Amino acid transport and metabolism	Biological Process: metabolic process (GO:0008152);; Molecular Function: transaminase activity (GO:0008483);; Molecular Function: pyridoxal phosphate binding (GO:0030170);;	K00819|2.34573e-21|bmor:101738901|ornithine aminotransferase, mitochondrial-like; K00819 ornithine--oxo-acid transaminase [EC:2.6.1.13] (A)	ornithine--oxo-acid aminotransferase [Flexibacter roseolus]	Aminotransferase class-III	Ornithine aminotransferase, mitochondrial OS=Drosophila ananassae GN=Oat PE=1 SV=1
Gene_70041	--	--	--	K10745|4.37381e-16|bmor:101736794|ribonuclease H2 subunit C-like; K10745 ribonuclease H2 subunit C (A)	--	Ribonuclease H2 non-catalytic subunit (Ylr154p-like)	--
Gene_93403	[R]	General function prediction only	--	K01528|7.28581e-90|sot:102601420|dynamin-2A-like; K01528 dynamin GTPase [EC:3.6.5.5] (A)	hypothetical protein H101_01682 [Trichophyton interdigitale H6]	Dynamin family	Dynamin-2B OS=Arabidopsis thaliana GN=DRP2B PE=1 SV=2
Gene_84015	--	--	--	--	hypothetical protein [Piscirickettsia salmonis]	Reverse transcriptase (RNA-dependent DNA polymerase)	--
Gene_42578	--	--	--	--	--	Protein of unknown function (DUF423)	Transmembrane protein 256 OS=Danio rerio GN=tmem256 PE=3 SV=1
Gene_37776	--	--	--	K11433|3.50586e-07|pxb:103942863|histone-lysine N-methyltransferase SETMAR-like; K11433 histone-lysine N-methyltransferase SETMAR [EC:2.1.1.43] (A)	hypothetical protein [Escherichia coli]	--	--
Gene_4853	--	--	--	--	hypothetical protein [Escherichia coli]	--	Putative uncharacterized transposon-derived protein F52C9.6 OS=Caenorhabditis elegans GN=F52C9.6 PE=5 SV=1
Gene_86541	--	--	--	--	--	Lipocalin / cytosolic fatty-acid binding protein family	Major urinary protein 20 OS=Mus musculus GN=Mup20 PE=1 SV=1
Gene_66269	--	--	--	--	hypothetical protein [Escherichia coli]	--	--
Gene_12880	--	--	--	--	hypothetical protein PDIG_09730 [Penicillium digitatum PHI26]	RNase H	--
Gene_28438	--	--	--	--	hypothetical protein VHEMI02439 [Torrubiella hemipterigena]	Zinc carboxypeptidase	Carboxypeptidase O OS=Homo sapiens GN=CPO PE=2 SV=1
Gene_28757	--	--	--	--	--	Insect cuticle protein	Cuticle protein 8 OS=Locusta migratoria PE=1 SV=1
Gene_25184	--	--	--	K10408|4.9838e-09|bmor:101739511|dynein heavy chain 7, axonemal-like; K10408 dynein heavy chain, axonemal (A)	--	--	--
Gene_80213	[F]	Nucleotide transport and metabolism	--	K00207|0|mmu:99586|Dpyd, AI315208, DPD, E330028L06Rik; dihydropyrimidine dehydrogenase (EC:1.3.1.2); K00207 dihydropyrimidine dehydrogenase (NADP+) [EC:1.3.1.2] (A)	dihydropyrimidine dehydrogenase [Acidomonas methanolica]	Dihydroorotate dehydrogenase	Dihydropyrimidine dehydrogenase [NADP(+)] OS=Mus musculus GN=Dpyd PE=1 SV=1
Gene_29214	[GEPR]	--	--	--	--	Major Facilitator Superfamily	Sialin OS=Mus musculus GN=Slc17a5 PE=1 SV=2
Gene_34469	[O]	Posttranslational modification, protein turnover, chaperones	Cellular Component: chromosome (GO:0005694);; Biological Process: transcription, DNA-templated (GO:0006351);;	--	Putative Glycoprotein endopeptidase KAE1 [Rhizopus microsporus]	--	Probable tRNA N6-adenosine threonylcarbamoyltransferase OS=Xenopus laevis GN=osgep PE=2 SV=1
Gene_77369	--	--	--	--	carboxypeptidase T precursor [Bdellovibrio exovorus]	Zinc carboxypeptidase	Zinc carboxypeptidase (Fragment) OS=Simulium vittatum PE=2 SV=1
Gene_34859	--	--	--	--	hypothetical protein [Piscirickettsia salmonis]	--	--
Gene_9799	--	--	--	--	hypothetical protein AMAG_11201 [Allomyces macrogynus ATCC 38327]	TPR repeat	TPR repeat-containing protein T20B12.1 OS=Caenorhabditis elegans GN=T20B12.1 PE=3 SV=2
Gene_42200	--	--	--	K08462|0|bmor:101745879|probable G-protein coupled receptor 125-like; K08462 G protein-coupled receptor 125 (A)	--	7 transmembrane receptor (Secretin family)	G-protein coupled receptor 124 OS=Homo sapiens GN=GPR124 PE=1 SV=2
Gene_95994	--	--	--	--	hypothetical protein [Piscirickettsia salmonis]	--	--
Gene_70746	--	--	--	K13948|1.31942e-12|bmor:101737376|prostaglandin reductase 1-like; K13948 prostaglandin reductase 1 [EC:1.3.1.74 1.3.1.48] (A)	--	--	--
Gene_7252	--	--	--	--	hypothetical protein [Escherichia coli]	--	--
Gene_19495	--	--	--	--	--	RNase H	--
Gene_29699	--	--	--	--	hypothetical protein [Escherichia coli]	--	RNA-directed DNA polymerase from mobile element jockey OS=Drosophila melanogaster GN=pol PE=1 SV=1
Gene_5695	--	--	--	K04361|0|bmor:101741679|epidermal growth factor receptor-like; K04361 epidermal growth factor receptor [EC:2.7.10.1] (A)	--	Receptor L domain	Epidermal growth factor receptor OS=Drosophila melanogaster GN=Egfr PE=1 SV=3
Gene_62989	--	--	--	--	hypothetical protein [Piscirickettsia salmonis]	--	--
Gene_17244	--	--	--	K05285|1.72634e-20|bmor:101742026|GPI ethanolamine phosphate transferase 1-like; K05285 phosphatidylinositol glycan, class N [EC:2.7.-.-] (A)	--	--	GPI ethanolamine phosphate transferase 1 OS=Mus musculus GN=Pign PE=2 SV=2
Gene_90125	--	--	--	--	hypothetical protein [Piscirickettsia salmonis]	Reverse transcriptase (RNA-dependent DNA polymerase)	--
Gene_29819	--	--	--	K08471|1.00216e-91|bmor:100653405|Gr67; gustatory receptor 67; K08471 gustatory receptor (A)	--	7tm Chemosensory receptor	--
Gene_91913	[P]	Inorganic ion transport and metabolism	--	K04564|6.17448e-126|sly:101248277|superoxide dismutase [Fe], chloroplastic; K04564 superoxide dismutase, Fe-Mn family [EC:1.15.1.1] (A)	superoxide dismutase [Synechococcus sp. RS9916]	Iron/manganese superoxide dismutases, C-terminal domain	Superoxide dismutase [Fe] 2, chloroplastic OS=Arabidopsis thaliana GN=FSD2 PE=1 SV=1
Gene_22008	--	--	--	--	--	--	Vacuolar protein sorting-associated protein 13D OS=Homo sapiens GN=VPS13D PE=1 SV=2
Gene_71292	--	--	--	--	putative effector [Erysiphe necator]	--	Copia protein OS=Drosophila melanogaster GN=GIP PE=1 SV=3
Gene_39961	--	--	--	--	FUM11 [Fusarium fujikuroi]	Mitochondrial carrier protein	Solute carrier family 25 member 51 OS=Rattus norvegicus GN=Slc25a51 PE=2 SV=1
Gene_8707	--	--	--	--	hypothetical protein, partial [Escherichia coli]	--	--
Gene_33998	--	--	--	K13196|2.62003e-16|bmor:101740505|zinc finger protein ubi-d4-like; K13196 zinc finger protein ubi-d4 (A)	--	--	--
Gene_5810	--	--	--	K10369|1.17664e-16|bmor:101741882|supervillin-like; K10369 supervillin (A)	--	--	--
Gene_54921	--	--	--	--	hypothetical protein AB894_15350, partial [Piscirickettsia salmonis LF-89 = ATCC VR-1361]	Reverse transcriptase (RNA-dependent DNA polymerase)	Probable RNA-directed DNA polymerase from transposon BS OS=Drosophila melanogaster GN=RTase PE=2 SV=1
Gene_78805	[P]	Inorganic ion transport and metabolism	Molecular Function: superoxide dismutase activity (GO:0004784);; Biological Process: superoxide metabolic process (GO:0006801);; Molecular Function: metal ion binding (GO:0046872);; Biological Process: oxidation-reduction process (GO:0055114);;	K04565|4.84053e-23|mde:101894298|superoxide dismutase [Cu-Zn]-like; K04565 superoxide dismutase, Cu-Zn family [EC:1.15.1.1] (A)	hypothetical protein AMAG_02104 [Allomyces macrogynus ATCC 38327]	Copper/zinc superoxide dismutase (SODC)	Superoxide dismutase [Cu-Zn] OS=Chymomyza amoena GN=Sod PE=3 SV=2
Gene_93996	--	--	--	--	hypothetical protein [Escherichia coli]	Reverse transcriptase (RNA-dependent DNA polymerase)	--
Gene_60051	[C]	Energy production and conversion	Molecular Function: aldehyde dehydrogenase (NAD) activity (GO:0004029);; Biological Process: oxidation-reduction process (GO:0055114);;	K00128|1.50525e-23|bmor:692889|mitochondrial aldehyde dehydrogenase; K00128 aldehyde dehydrogenase (NAD+) [EC:1.2.1.3] (A)	aldehyde dehydrogenase DhaS [Shinella sp. DD12]	Aldehyde dehydrogenase family	Aldehyde dehydrogenase OS=Enchytraeus buchholzi GN=ALDH PE=2 SV=1
Gene_80846	--	--	--	K11655|2.20599e-19|bmor:101739636|bromodomain adjacent to zinc finger domain protein 1A-like; K11655 bromodomain adjacent to zinc finger domain protein 1A (A)	--	--	--
Gene_3591	--	--	--	K04409|1.01236e-13|bmor:101743777|serine/threonine-protein kinase PAK 1-like; K04409 p21-activated kinase 1 [EC:2.7.11.1] (A)	--	--	--
Gene_87372	--	--	--	K12868|3.20976e-10|tca:657280|pre-mRNA-splicing factor Syf2; K12868 pre-mRNA-splicing factor SYF2 (A)	--	--	--
Gene_81644	[J]	Translation, ribosomal structure and biogenesis	Molecular Function: translation elongation factor activity (GO:0003746);; Molecular Function: GTPase activity (GO:0003924);; Molecular Function: GTP binding (GO:0005525);; Cellular Component: cytoplasm (GO:0005737);; Biological Process: GTP catabolic process (GO:0006184);; Biological Process: translational elongation (GO:0006414);;	K03231|0|pvu:PHAVU_004G075100g|hypothetical protein; K03231 elongation factor 1-alpha (A)	elongation factor 1-alpha [Drechslerella stenobrocha 248]	Elongation factor Tu GTP binding domain	Elongation factor 1-alpha OS=Oryza sativa subsp. japonica GN=REFA1 PE=2 SV=2
Gene_5712	--	--	--	--	--	--	Glutathione S-transferase 2 OS=Manduca sexta GN=GST2 PE=2 SV=1
Gene_53848	--	--	--	K00710|4.56705e-13|bmor:101744145|polypeptide N-acetylgalactosaminyltransferase 5-like; K00710 polypeptide N-acetylgalactosaminyltransferase [EC:2.4.1.41] (A)	--	--	--
Gene_14450	--	--	--	--	--	Alternative splicing regulator	Protein suppressor of white apricot OS=Drosophila melanogaster GN=su(w[a]) PE=1 SV=3
Gene_81005	--	--	--	--	hypothetical protein [Piscirickettsia salmonis]	Reverse transcriptase (RNA-dependent DNA polymerase)	Retrovirus-related Pol polyprotein from type-1 retrotransposable element R1 2 (Fragment) OS=Nasonia vitripennis PE=3 SV=1
Gene_23611	--	--	--	--	--	Endonuclease-reverse transcriptase	--
Gene_24010	[O]	Posttranslational modification, protein turnover, chaperones	Cellular Component: membrane (GO:0016020);;	K17080|6.89802e-145|bmor:692987|prohibitin protein WPH; K17080 prohibitin 1 (A)	conserved hypothetical protein [Mucor ambiguus]	SPFH domain / Band 7 family	Protein l(2)37Cc OS=Drosophila melanogaster GN=l(2)37Cc PE=2 SV=2
Gene_15079	--	--	--	K12849|3.08181e-135|bmor:101737609|pre-mRNA-splicing factor 38A-like; K12849 pre-mRNA-splicing factor 38A (A)	hypothetical protein SPPG_02705 [Spizellomyces punctatus DAOM BR117]	PRP38 family	Pre-mRNA-splicing factor 38A OS=Pongo abelii GN=PRPF38A PE=2 SV=1
Gene_1478	--	--	--	K12830|5.6912e-93|tca:661396|splicing factor 3B subunit 3; K12830 splicing factor 3B subunit 3 (A)	hypothetical protein GLOINDRAFT_341744 [Rhizophagus irregularis DAOM 181602]	Mono-functional DNA-alkylating methyl methanesulfonate N-term	Splicing factor 3B subunit 3 OS=Mus musculus GN=Sf3b3 PE=2 SV=1
Gene_64153	[LKJ]	--	Molecular Function: hydrolase activity (GO:0016787);; Molecular Function: organic cyclic compound binding (GO:0097159);; Molecular Function: heterocyclic compound binding (GO:1901363);;	--	hypothetical protein [Vitreoscilla stercoraria]	DEAD/DEAH box helicase	Probable ATP-dependent RNA helicase DDX28 OS=Mus musculus GN=Ddx28 PE=2 SV=2
Gene_53399	--	--	--	--	--	p25-alpha	--
Gene_63607	--	--	--	--	--	Homeodomain-like domain	Putative uncharacterized protein FLJ37770 OS=Homo sapiens PE=5 SV=1
Gene_20621	--	--	--	K08048|5.90581e-09|bmor:101744252|adenylate cyclase type 8-like; K08048 adenylate cyclase 8 [EC:4.6.1.1] (A)	--	--	--
Gene_47367	--	--	--	--	--	7 transmembrane receptor (Secretin family)	--
Gene_93161	--	--	--	--	hypothetical protein AB894_15325, partial [Piscirickettsia salmonis LF-89 = ATCC VR-1361]	--	--
Gene_73366	--	--	--	--	unknown similar to AMEV266 [Mythimna separata entomopoxvirus &apos;L&apos;]	Alcohol dehydrogenase transcription factor Myb/SANT-like	--
Gene_49210	--	--	--	--	hypothetical protein [Escherichia coli]	--	Putative uncharacterized transposon-derived protein F52C9.6 OS=Caenorhabditis elegans GN=F52C9.6 PE=5 SV=1
Gene_24776	--	--	--	K05658|2.39794e-09|bmor:101735430|multidrug resistance protein homolog 49-like; K05658 ATP-binding cassette, subfamily B (MDR/TAP), member 1 [EC:3.6.3.44] (A)	--	ABC transporter transmembrane region	Bile salt export pump OS=Rattus norvegicus GN=Abcb11 PE=1 SV=1
Gene_2812	--	--	--	--	--	--	Cadherin-89D OS=Drosophila melanogaster GN=Cad89D PE=2 SV=3
Gene_92596	--	--	--	--	hypothetical protein [Kitasatospora sp. MY 5-36]	Trypsin	Serine protease 42 OS=Mus musculus GN=Prss42 PE=2 SV=1
Gene_5087	--	--	--	K10085|1.10542e-50|bmor:101743683|ER degradation-enhancing alpha-mannosidase-like protein 2-like; K10085 ER degradation enhancer, mannosidase alpha-like 2 (A)	Glyco_hydro_47 [uncultured bacterium]	Glycosyl hydrolase family 47	ER degradation-enhancing alpha-mannosidase-like protein 2 OS=Homo sapiens GN=EDEM2 PE=1 SV=2
Gene_70490	--	--	--	K15198|1.56168e-07|bmor:101747231|transcription factor TFIIIB component B''-like; K15198 transcription factor TFIIIB component B'' (A)	--	--	--
Gene_7402	[O]	Posttranslational modification, protein turnover, chaperones	--	K00799|1.11215e-65|bmor:101746194|glutathione S-transferase 1, isoform D-like; K00799 glutathione S-transferase [EC:2.5.1.18] (A)	glutathione S-transferase [Pseudomonas fluorescens]	Glutathione S-transferase, N-terminal domain	Glutathione S-transferase 1, isoform C OS=Anopheles gambiae GN=GstD1 PE=1 SV=2
Gene_82398	--	--	Biological Process: single-organism cellular process (GO:0044763);; Molecular Function: metal ion binding (GO:0046872);;	K12751|9.83236e-78|tca:662551|myosin-2 essential light chain; K12751 myosin light chain 6 (A)	hypothetical protein [Herbaspirillum rubrisubalbicans]	EF hand	Myosin-2 essential light chain OS=Drosophila melanogaster GN=Mlc-c PE=1 SV=1
Gene_36093	--	--	--	--	--	Receptor family ligand binding region	Guanylate cyclase 32E OS=Drosophila melanogaster GN=Gyc32E PE=1 SV=4
Gene_54931	--	--	--	--	hypothetical protein [Escherichia coli]	--	Putative uncharacterized transposon-derived protein F52C9.6 OS=Caenorhabditis elegans GN=F52C9.6 PE=5 SV=1
Gene_62637	--	--	--	--	--	--	UPF0764 protein C16orf89 homolog OS=Mus musculus PE=2 SV=2
Gene_77472	--	--	--	K15728|6.09618e-39|bmor:101745494|phosphatidate phosphatase LPIN2-like; K15728 phosphatidate phosphatase LPIN [EC:3.1.3.4] (A)	--	--	--
Gene_82927	--	--	--	--	--	--	Solute carrier family 22 member 6 OS=Pseudopleuronectes americanus GN=SLC22A6 PE=1 SV=1
Gene_4642	--	--	--	--	NADPH:quinone oxidoreductase [Inquilinus limosus]	--	--
Gene_1222	--	--	--	K04936|8.43881e-22|aag:AaeL_AAEL003765|calcium-activated potassium channel alpha chain; K04936 potassium large conductance calcium-activated channel subfamily M alpha member 1 (A)	--	--	Calcium-activated potassium channel slowpoke OS=Drosophila melanogaster GN=slo PE=1 SV=3
Gene_20446	--	--	--	K03103|1.42322e-11|bmor:101739930|multiple inositol polyphosphate phosphatase 1-like; K03103 multiple inositol-polyphosphate phosphatase / 2,3-bisphosphoglycerate 3-phosphatase [EC:3.1.3.62 3.1.3.80] (A)	--	--	--
Gene_79044	--	--	--	K10595|2.48202e-54|bmor:101738581|probable E3 ubiquitin-protein ligase HERC2-like; K10595 E3 ubiquitin-protein ligase HERC2 [EC:6.3.2.19] (A)	hypothetical protein [Ehrlichia mineirensis]	Reverse transcriptase (RNA-dependent DNA polymerase)	Probable RNA-directed DNA polymerase from transposon BS OS=Drosophila melanogaster GN=RTase PE=2 SV=1
Gene_95497	--	--	--	--	--	Latexin	Retinoic acid receptor responder protein 1 OS=Homo sapiens GN=RARRES1 PE=1 SV=2
Gene_93523	--	--	--	K12200|1.14487e-60|dpo:Dpse_GA11876|GA11876 gene product from transcript GA11876-RA; K12200 programmed cell death 6-interacting protein (A)	hypothetical protein SPPG_08088 [Spizellomyces punctatus DAOM BR117]	ALIX V-shaped domain binding to HIV	Programmed cell death 6-interacting protein OS=Mus musculus GN=Pdcd6ip PE=1 SV=3
Gene_23106	--	--	--	K16606|1.9128e-37|bmor:101735327|leucine-rich repeat-containing protein 49-like; K16606 leucine-rich repeat-containing protein 49 (A)	hypothetical protein [Escherichia coli]	Reverse transcriptase (RNA-dependent DNA polymerase)	RNA-directed DNA polymerase from mobile element jockey OS=Drosophila melanogaster GN=pol PE=1 SV=1
Gene_40184	--	--	--	--	--	--	SH2 domain-containing protein 3C OS=Mus musculus GN=Sh2d3c PE=1 SV=1
Gene_51073	--	--	--	--	hypothetical protein [Flavobacterium sp. JRM]	--	--
Gene_13320	[Z]	Cytoskeleton	Cellular Component: cytoskeleton (GO:0005856);; Biological Process: regulation of actin filament polymerization (GO:0030833);;	K18584|0|bmor:101744535|actin-related protein 3-like; K18584 actin-related protein 3 (A)	hypothetical protein GLOINDRAFT_64739 [Rhizophagus irregularis DAOM 181602]	Actin	Actin-related protein 3 OS=Drosophila melanogaster GN=Arp3 PE=2 SV=3
Gene_88426	[IQR]	--	--	K11147|0|mmu:28200|Dhrs4, AI043103, AI790593, CR, D14Ucla2, NDRD, PHCR, PSCD, RRD, mouNRDR; dehydrogenase/reductase (SDR family) member 4 (EC:1.1.1.184); K11147 dehydrogenase/reductase SDR family member 4 [EC:1.1.-.-] (A)	MULTISPECIES: short-chain dehydrogenase [Marinobacter]	Enoyl-(Acyl carrier protein) reductase	Dehydrogenase/reductase SDR family member 4 OS=Mus musculus GN=Dhrs4 PE=1 SV=3
Gene_52228	--	--	--	K17914|8.22168e-32|bmor:101735908|protein split ends-like; K17914 kinesin family member 13 (A)	Reverse transcriptase (RNA-dependent DNA polymerase) [Mycobacterium sp. WCM 7299]	Reverse transcriptase (RNA-dependent DNA polymerase)	LINE-1 retrotransposable element ORF2 protein OS=Homo sapiens PE=1 SV=1
Gene_26494	--	--	--	--	hypothetical protein AMAG_17287 [Allomyces macrogynus ATCC 38327]	--	Intraflagellar transport protein 140 homolog OS=Homo sapiens GN=IFT140 PE=1 SV=1
Gene_52220	--	--	--	--	hypothetical protein [Escherichia coli]	--	--
Gene_24954	--	--	--	--	hypothetical protein AMAG_11160 [Allomyces macrogynus ATCC 38327]	--	--
Gene_76219	[E]	Amino acid transport and metabolism	--	K00108|2.71991e-171|bmor:101745388|glucose dehydrogenase [acceptor]-like (A)	choline dehydrogenase [Acetobacter aceti]	GMC oxidoreductase	Glucose dehydrogenase [FAD, quinone] OS=Drosophila pseudoobscura pseudoobscura GN=Gld PE=3 SV=4
Gene_71166	--	--	--	K09562|8.31518e-16|bmor:101737590|hsp70-binding protein 1-like; K09562 hsp70-interacting protein (A)	--	--	--
Gene_94610	--	--	--	--	hypothetical protein SPPG_08930 [Spizellomyces punctatus DAOM BR117]	Transcriptional repressor TCF25	Transcription factor 25 OS=Mus musculus GN=Tcf25 PE=1 SV=2
Gene_49689	[IQR]	--	--	--	hypothetical protein RO3G_10615 [Rhizopus delemar RA 99-880]	short chain dehydrogenase	Retinol dehydrogenase 12 OS=Mus musculus GN=Rdh12 PE=2 SV=1
Gene_94593	--	--	--	K04426|2.54488e-41|bmor:100529210|ask1; protein kinase ASK1; K04426 mitogen-activated protein kinase kinase kinase 5 [EC:2.7.11.25] (A)	--	--	Mitogen-activated protein kinase kinase kinase 15 OS=Mus musculus GN=Map3k15 PE=3 SV=1
Gene_2764	--	--	--	K16606|3.49473e-58|bmor:101735327|leucine-rich repeat-containing protein 49-like; K16606 leucine-rich repeat-containing protein 49 (A)	hypothetical protein [Escherichia coli]	Reverse transcriptase (RNA-dependent DNA polymerase)	Transposon TX1 uncharacterized 149 kDa protein OS=Xenopus laevis PE=3 SV=1
Gene_50490	[Z]	Cytoskeleton	--	K11662|8.32144e-122|bmor:733009|ARP6 actin-related protein 6-like protein; K11662 actin-related protein 6 (A)	hypothetical protein CERSUDRAFT_112424 [Ceriporiopsis subvermispora B]	Actin	Actin-related protein 6 OS=Gallus gallus GN=ACTR6 PE=1 SV=1
Gene_17795	--	--	--	--	hypothetical protein [Escherichia coli]	--	--
Gene_64792	--	--	--	--	hypothetical protein RirG_119940 [Rhizophagus irregularis DAOM 197198w]	Domain of unknown function (DUF4371)	Zinc finger MYM-type protein 1 OS=Homo sapiens GN=ZMYM1 PE=2 SV=1
Gene_58475	--	--	--	K05330|2.23896e-130|bmor:101739998|ATP-sensitive inward rectifier potassium channel 12-like; K05330 potassium inwardly-rectifying channel subfamily J, other (A)	Chain A, Crystal Structure Of A Kir3.1-Prokaryotic Kir Channel Chimera	Inward rectifier potassium channel	ATP-sensitive inward rectifier potassium channel 12 OS=Bos taurus GN=KCNJ12 PE=2 SV=1
Gene_30107	--	--	--	--	--	Trypsin	--
Gene_8216	[E]	Amino acid transport and metabolism	--	K15631|5.07952e-120|bmor:100134930|mal, MCS, Og; molybdenum cofactor sulfurase (EC:2.8.1.9); K15631 molybdenum cofactor sulfurtransferase [EC:2.8.1.9] (A)	similar to molybdenum cofactor sulfurase protein [Leptosphaeria maculans JN3]	Aminotransferase class-V	Molybdenum cofactor sulfurase OS=Bombyx mori GN=mal PE=2 SV=1
Gene_55725	--	--	--	K17623|1.76383e-33|bmor:101738730|probable pseudouridine-5'-monophosphatase-like; K17623 pseudouridine-5'-monophosphatase [EC:3.1.3.-] (A)	--	--	--
Gene_70715	--	--	--	K06277|3.32252e-11|bmor:101746299|guanine nucleotide-releasing factor 2-like; K06277 Rap guanine nucleotide exchange factor 1 (A)	--	--	--
Gene_48215	--	--	Biological Process: signal transduction (GO:0007165);;	K16848|6.57418e-60|bmor:101742168|ras GTPase-activating-like protein IQGAP1-like; K16848 Ras GTPase-activating-like protein IQGAP1 (A)	hypothetical protein BATDEDRAFT_91373 [Batrachochytrium dendrobatidis JAM81]	--	Ras GTPase-activating-like protein IQGAP2 OS=Homo sapiens GN=IQGAP2 PE=1 SV=4
Gene_29442	--	--	--	--	hypothetical protein MVEG_07258 [Mortierella verticillata NRRL 6337]	Cut8 six-helix bundle	--
Gene_56511	--	--	--	--	hypothetical protein GZ18F2_10 [uncultured archaeon GZfos18F2]	--	--
Gene_54389	--	--	--	K08471|2.28894e-40|bmor:101742951|gustatory and odorant receptor 24-like; K08471 gustatory receptor (A)	--	--	Gustatory and odorant receptor 24 OS=Anopheles gambiae GN=GPRgr24 PE=2 SV=4
Gene_77897	--	--	--	K05312|5.37834e-24|bmor:100126155|nAChRa8, Achra8; nicotinic acetylcholine receptor subunit alpha 8; K05312 nicotinic acetylcholine receptor, invertebrate (A)	--	Neurotransmitter-gated ion-channel ligand binding domain	Acetylcholine receptor subunit beta-like 2 OS=Drosophila melanogaster GN=nAChRbeta2 PE=2 SV=3
Gene_5921	--	--	--	K00665|2.20611e-168|tca:103314884|fatty acid synthase; K00665 fatty acid synthase, animal type [EC:2.3.1.85] (A)	--	Polyketide synthase dehydratase	Fatty acid synthase OS=Mus musculus GN=Fasn PE=1 SV=2
Gene_8561	--	--	--	--	--	Homeodomain-like domain	--
Gene_94991	--	--	--	--	hypothetical protein LRAMOSA02987 [Lichtheimia ramosa]	Endoplasmic reticulum vesicle transporter	Endoplasmic reticulum-Golgi intermediate compartment protein 1 OS=Mus musculus GN=Ergic1 PE=1 SV=1
Gene_92141	--	--	Molecular Function: ATP binding (GO:0005524);; Cellular Component: chloroplast (GO:0009507);; Molecular Function: nucleoside-triphosphatase activity (GO:0017111);;	--	hypothetical protein [Staphylococcus aureus]	Plant protein of unknown function (DUF825)	Protein Ycf2 OS=Ipomoea purpurea GN=ycf2-A PE=3 SV=1
Gene_87616	--	--	--	--	hypothetical protein [Escherichia coli]	--	--
Gene_88032	--	--	--	--	hypothetical protein AB894_15350, partial [Piscirickettsia salmonis LF-89 = ATCC VR-1361]	Reverse transcriptase (RNA-dependent DNA polymerase)	RNA-directed DNA polymerase from mobile element jockey OS=Drosophila funebris GN=jockey\pol PE=1 SV=1
Gene_37389	[IQR]	--	Biological Process: metabolic process (GO:0008152);;	--	3-oxoacyl-ACP reductase [Pseudomonas viridiflava]	short chain dehydrogenase	Uncharacterized oxidoreductase SERP2049 OS=Staphylococcus epidermidis (strain ATCC 35984 / RP62A) GN=SERP2049 PE=3 SV=1
Gene_68388	--	--	--	K18643|4.9581e-20|bmor:101735329|katanin p80 WD40 repeat-containing subunit B1-like; K18643 katanin p80 WD40 repeat-containing subunit B1 (A)	--	--	--
Gene_53719	[V]	Defense mechanisms	Molecular Function: nucleotide binding (GO:0000166);; Biological Process: transport (GO:0006810);; Biological Process: cellular process (GO:0009987);; Molecular Function: ATPase activity (GO:0016887);;	K05658|2.19165e-27|bmor:101738993|multidrug resistance protein homolog 49-like; K05658 ATP-binding cassette, subfamily B (MDR/TAP), member 1 [EC:3.6.3.44] (A)	aBC transporter ATP-binding protein [Roseburia sp. CAG:380]	--	Multidrug resistance protein homolog 65 OS=Drosophila melanogaster GN=Mdr65 PE=1 SV=2
Gene_46493	--	--	--	K15685|9.46742e-06|bmor:101736703|E3 ubiquitin-protein ligase Hakai-like; K15685 E3 ubiquitin-protein ligase Hakai [EC:6.3.2.19] (A)	--	--	--
Gene_12936	--	--	--	--	--	--	Cationic amino acid transporter 2 OS=Homo sapiens GN=SLC7A2 PE=1 SV=2
Gene_70803	--	--	--	K06277|1.77443e-06|bmor:101746299|guanine nucleotide-releasing factor 2-like; K06277 Rap guanine nucleotide exchange factor 1 (A)	--	--	--
Gene_18241	--	--	--	K14521|1.32984e-26|bmor:101744824|polycomb protein l(1)G0020-like; K14521 N-acetyltransferase 10 [EC:2.3.1.-] (A)	Nucleolar ATPase Kre33, putative [Penicillium digitatum Pd1]	--	Polycomb protein l(1)G0020 OS=Drosophila melanogaster GN=l(1)G0020 PE=1 SV=2
Gene_29180	--	--	--	--	--	WD domain, G-beta repeat	--
Gene_51416	--	--	--	--	--	RhoGEF domain	--
Gene_1486	--	--	--	K12830|9.43232e-40|bmor:101738508|splicing factor 3B subunit 3-like; K12830 splicing factor 3B subunit 3 (A)	hypothetical protein JAAARDRAFT_73058 [Jaapia argillacea MUCL 33604]	CPSF A subunit region	Pre-mRNA-splicing factor rse1 OS=Neurospora crassa (strain ATCC 24698 / 74-OR23-1A / CBS 708.71 / DSM 1257 / FGSC 987) GN=msp-5 PE=3 SV=2
Gene_41965	--	--	--	--	--	Transposase (partial DDE domain)	--
Gene_89696	--	--	--	--	hypothetical protein [Escherichia coli]	--	--
Gene_71014	--	--	--	K15109|2.34576e-123|bmor:101742633|congested-like trachea protein-like; K15109 solute carrier family 25 (mitochondrial carnitine/acylcarnitine transporter), member 20/29 (A)	mitochondrial carrier [Tilletiaria anomala UBC 951]	Mitochondrial carrier protein	Congested-like trachea protein OS=Drosophila melanogaster GN=colt PE=2 SV=1
Gene_31581	--	--	--	--	hypothetical protein [Escherichia coli]	--	--
Gene_79648	[J]	Translation, ribosomal structure and biogenesis	Cellular Component: ribonucleoprotein complex (GO:0030529);;	K14815|2.46048e-31|ame:410200|GB19410; mRNA turnover protein 4 homolog; K14815 mRNA turnover protein 4 (A)	mRNA turnover protein MRT4 [Botrytis cinerea B05.10]	Ribosomal protein L10	mRNA turnover protein 4 homolog OS=Homo sapiens GN=MRTO4 PE=1 SV=2
Gene_83175	--	--	--	--	hypothetical protein [Piscirickettsia salmonis]	--	Retrovirus-related Pol polyprotein from type-1 retrotransposable element R1 (Fragment) OS=Bradysia coprophila PE=3 SV=1
Gene_63168	--	--	--	K13144|5.56079e-27|bmor:101743087|integrator complex subunit 7-like; K13144 integrator complex subunit 7 (A)	--	--	Integrator complex subunit 7 OS=Homo sapiens GN=INTS7 PE=1 SV=1
Gene_34519	--	--	--	K08836|8.86376e-16|bmor:101740283|STE20-like serine/threonine-protein kinase-like; K08836 STE20-like kinase [EC:2.7.11.1] (A)	--	--	--
Gene_23883	--	--	--	--	hypothetical protein [Escherichia coli]	Reverse transcriptase (RNA-dependent DNA polymerase)	--
Gene_81661	--	--	--	K14439|1.27313e-20|bmor:101735864|SWI/SNF-related matrix-associated actin-dependent regulator of chromatin subfamily A containing DEAD/H box 1 homolog; K14439 SWI/SNF-related matrix-associated actin-dependent regulator of chromatin subfamily A containing DEAD/H box 1 [EC:3.6.4.12] (A)	--	--	--
Gene_31600	--	--	--	--	--	Myb/SANT-like DNA-binding domain	--
Gene_9230	--	--	--	--	hypothetical protein RSOLAG1IB_06497 [Rhizoctonia solani AG-1 IB]	DDE superfamily endonuclease	Jerky protein homolog-like OS=Mus musculus GN=Jrkl PE=2 SV=1
Gene_32616	--	--	--	K10876|3.21896e-06|ola:101167365|helicase ARIP4-like; K10876 RAD54-like protein 2 [EC:3.6.4.12] (A)	--	--	Helicase ARIP4 OS=Xenopus tropicalis GN=rad54l2 PE=2 SV=1
Gene_81609	[RTKL]	--	Molecular Function: nucleotide binding (GO:0000166);; Molecular Function: protein kinase activity (GO:0004672);; Biological Process: phosphorylation (GO:0016310);;	K02216|4.6327e-58|bmor:101739025|serine/threonine-protein kinase grp-like; K02216 serine/threonine-protein kinase Chk1 [EC:2.7.11.1] (A)	CAMK/CAMKL/CHK1 protein kinase [Spizellomyces punctatus DAOM BR117]	Protein kinase domain	Serine/threonine-protein kinase grp OS=Drosophila melanogaster GN=grp PE=1 SV=2
Gene_88678	--	--	--	--	--	EF hand	Dystrophin, isoform D OS=Drosophila melanogaster GN=Dys PE=1 SV=1
Gene_63789	--	--	--	--	hypothetical protein AB894_15325, partial [Piscirickettsia salmonis LF-89 = ATCC VR-1361]	--	Putative uncharacterized transposon-derived protein F52C9.6 OS=Caenorhabditis elegans GN=F52C9.6 PE=5 SV=1
Gene_63767	--	--	--	--	--	Chitin binding Peritrophin-A domain	--
Gene_93382	--	--	--	--	hypothetical protein LRAMOSA00387 [Lichtheimia ramosa]	--	von Willebrand factor A domain-containing protein 8 OS=Mus musculus GN=Vwa8 PE=2 SV=2
Gene_61687	--	--	--	--	hypothetical protein AB894_15325, partial [Piscirickettsia salmonis LF-89 = ATCC VR-1361]	--	--
Gene_86038	--	--	--	--	--	RNase H	--
Gene_40808	[R]	General function prediction only	Molecular Function: hydrolase activity (GO:0016787);;	K06927|1.13664e-26|bmor:101741069|diphthine--ammonia ligase-like; K06927 diphthine-ammonia ligase [EC:6.3.1.14] (A)	endoribonuclease [Schizosaccharomyces japonicus yFS275]	--	Diphthine--ammonia ligase OS=Danio rerio GN=dph6 PE=2 SV=1
Gene_62265	--	--	--	--	--	--	Putative uncharacterized protein FLJ37770 OS=Homo sapiens PE=5 SV=1
Gene_41092	--	--	--	--	--	Zinc carboxypeptidase	Carboxypeptidase B OS=Astacus astacus PE=1 SV=1
Gene_30604	--	--	--	--	--	--	Mariner Mos1 transposase OS=Drosophila mauritiana GN=mariner\T PE=1 SV=1
Gene_76549	--	--	--	K15255|2.46615e-24|api:103307640|ATP-dependent DNA helicase PIF1-like; K15255 ATP-dependent DNA helicase PIF1 [EC:3.6.4.12] (A)	hypothetical protein GLOINDRAFT_80322, partial [Rhizophagus irregularis DAOM 181602]	PIF1-like helicase	--
Gene_1631	--	--	--	K03351|7.10965e-14|bmor:101742453|anaphase-promoting complex subunit 4-like; K03351 anaphase-promoting complex subunit 4 (A)	--	--	--
Gene_36653	--	--	--	--	hypothetical protein [Escherichia coli]	Endonuclease-reverse transcriptase	--
Gene_91619	[FE]	--	Molecular Function: magnesium ion binding (GO:0000287);; Molecular Function: ribose phosphate diphosphokinase activity (GO:0004749);; Biological Process: ribonucleoside monophosphate biosynthetic process (GO:0009156);; Biological Process: nucleotide biosynthetic process (GO:0009165);; Molecular Function: kinase activity (GO:0016301);; Biological Process: phosphorylation (GO:0016310);;	K00948|3.536e-116|aag:AaeL_AAEL004178|ribose-phosphate pyrophosphokinase 1, putative; K00948 ribose-phosphate pyrophosphokinase [EC:2.7.6.1] (A)	hypothetical protein [Parasitella parasitica]	Phosphoribosyl synthetase-associated domain	Ribose-phosphate pyrophosphokinase 2 OS=Xenopus tropicalis GN=prps2 PE=2 SV=1
Gene_89817	--	--	--	--	--	--	Bombesin receptor-activated protein C6orf89 homolog OS=Mus musculus PE=2 SV=2
Gene_43562	--	--	--	K10395|6.7824e-36|bmor:101737562|chromosome-associated kinesin KIF4-like; K10395 kinesin family member 4/21/27 (A)	hypothetical protein GLOINDRAFT_14461 [Rhizophagus irregularis DAOM 181602]	--	Chromosome-associated kinesin KIF4 OS=Mus musculus GN=Kif4 PE=1 SV=3
Gene_24768	--	--	--	K05658|1.4083e-26|bmor:101735430|multidrug resistance protein homolog 49-like; K05658 ATP-binding cassette, subfamily B (MDR/TAP), member 1 [EC:3.6.3.44] (A)	--	ABC transporter transmembrane region	--
Gene_94278	--	--	--	K01883|3.36284e-08|bmor:101737111|cysteine--tRNA ligase, cytoplasmic-like; K01883 cysteinyl-tRNA synthetase [EC:6.1.1.16] (A)	--	--	Cysteine--tRNA ligase, cytoplasmic OS=Drosophila pseudoobscura pseudoobscura GN=Aats-cys PE=3 SV=1
Gene_33709	[J]	Translation, ribosomal structure and biogenesis	Molecular Function: structural constituent of ribosome (GO:0003735);; Cellular Component: ribosome (GO:0005840);; Biological Process: translation (GO:0006412);; Molecular Function: rRNA binding (GO:0019843);;	K02940|2.09914e-72|bmor:692664|RpL9; ribosomal protein L9; K02940 large subunit ribosomal protein L9e (A)	60S ribosomal protein L9 [Schizophyllum commune H4-8]	Ribosomal protein L6	60S ribosomal protein L9 OS=Spodoptera frugiperda GN=RpL9 PE=2 SV=1
Gene_95454	[C]	Energy production and conversion	Molecular Function: monooxygenase activity (GO:0004497);; Molecular Function: oxidoreductase activity, acting on paired donors, with incorporation or reduction of molecular oxygen (GO:0016705);; Biological Process: oxidation-reduction process (GO:0055114);;	--	MULTISPECIES: hypothetical protein [Klebsiella]	--	Uncharacterized protein YhbW OS=Escherichia coli (strain K12) GN=yhbW PE=4 SV=1
Gene_40795	--	--	--	--	--	Protein of unknown function (DUF1759)	--
Gene_51087	[E]	Amino acid transport and metabolism	Molecular Function: oxidoreductase activity, acting on CH-OH group of donors (GO:0016614);; Biological Process: single-organism metabolic process (GO:0044710);;	--	glucose-methanol-choline oxidoreductase [Novosphingobium pentaromativorans US6-1]	GMC oxidoreductase	Glucose dehydrogenase [FAD, quinone] OS=Drosophila melanogaster GN=Gld PE=3 SV=3
Gene_1990	--	--	--	K04209|1.98056e-29|bmor:100187563|NGR-A4, BNGR-A4; neuropeptide receptor A4; K04209 neuropeptide Y receptor, invertebrate (A)	--	--	Neuropeptide F receptor OS=Drosophila melanogaster GN=NPFR PE=1 SV=3
Gene_88901	--	--	--	K15728|4.03584e-174|mmu:64898|Lpin2, 2610511G02Rik, AI481352, AW742896; lipin 2 (EC:3.1.3.4); K15728 phosphatidate phosphatase LPIN [EC:3.1.3.4] (A)	--	--	Phosphatidate phosphatase LPIN2 OS=Mus musculus GN=Lpin2 PE=1 SV=2
Gene_80900	--	--	--	K16815|6.25606e-18|bmor:101741128|calcium-independent phospholipase A2-gamma-like; K16815 calcium-independent phospholipase A2-gamma (A)	--	--	--
Gene_15544	--	--	--	--	--	Leucine rich repeat	Slit homolog 3 protein OS=Mus musculus GN=Slit3 PE=2 SV=2
Gene_19202	[L]	Replication, recombination and repair	--	--	hypothetical protein RirG_013040 [Rhizophagus irregularis DAOM 197198w]	DDE superfamily endonuclease	Transposable element Tc3 transposase OS=Caenorhabditis elegans GN=tc3a PE=1 SV=1
Gene_38287	--	--	--	--	--	--	Solute carrier family 22 member 2 OS=Oryctolagus cuniculus GN=SLC22A2 PE=1 SV=1
Gene_26386	[O]	Posttranslational modification, protein turnover, chaperones	Molecular Function: nucleotide binding (GO:0000166);; Molecular Function: hydrolase activity (GO:0016787);;	K03061|1.29835e-27|bmor:101744256|26S protease regulatory subunit 7-like; K03061 26S proteasome regulatory subunit T1 (A)	similar to Saccharomyces cerevisiae YKL145W RPT1 One of six ATPases of the 19S regulatory particle of the 26S proteasome involved in the degradation of ubiquitinated substrates [Geotrichum candidum]	--	26S protease regulatory subunit 7 OS=Pongo abelii GN=PSMC2 PE=2 SV=3
Gene_51946	[C]	Energy production and conversion	Molecular Function: oxidoreductase activity, acting on the aldehyde or oxo group of donors, NAD or NADP as acceptor (GO:0016620);;	K00128|5.49254e-20|bmor:101740694|retinal dehydrogenase 1-like; K00128 aldehyde dehydrogenase (NAD+) [EC:1.2.1.3] (A)	carnitine dehydratase [Roseovarius sp. MCTG156(2b)]	Aldehyde dehydrogenase family	Retinal dehydrogenase 1 OS=Ovis aries GN=ALDH1A1 PE=1 SV=2
Gene_93201	--	--	--	--	hypothetical protein [Escherichia coli]	--	--
Gene_47106	--	--	--	K18739|6.06577e-26|bmor:101740139|protein bicaudal D-like; K18739 protein bicaudal D (A)	--	--	--
Gene_92608	[IQ]	--	Biological Process: fatty acid metabolic process (GO:0006631);;	--	acyl carrier protein [Tolypothrix campylonemoides]	Phosphopantetheine attachment site	Acyl carrier protein 1, chloroplastic OS=Casuarina glauca GN=ACP1 PE=2 SV=1
Gene_34804	--	--	--	K15133|5.08196e-42|bmor:101739503|mediator of RNA polymerase II transcription subunit 17-like; K15133 mediator of RNA polymerase II transcription subunit 17 (A)	--	--	Mediator of RNA polymerase II transcription subunit 17 OS=Anopheles gambiae GN=MED17 PE=3 SV=2
Gene_90362	--	--	--	--	hypothetical protein [Piscirickettsia salmonis]	--	--
Gene_36437	--	--	--	K14209|4.15316e-31|bmor:101741858|proton-coupled amino acid transporter 1-like; K14209 solute carrier family 36 (proton-coupled amino acid transporter) (A)	--	Transmembrane amino acid transporter protein	--
Gene_37098	--	--	--	K04508|2.49661e-18|bmor:101745860|F-box-like/WD repeat-containing protein TBL1XR1-like; K04508 transducin (beta)-like 1 (A)	--	--	--
Gene_82470	--	--	--	--	hypothetical protein [Piscirickettsia salmonis]	--	--
Gene_25728	--	--	--	--	--	Ankyrin repeat	--
Gene_39189	[RTKL]	--	Molecular Function: transferase activity, transferring phosphorus-containing groups (GO:0016772);;	K04688|1.62965e-48|bmor:100174852|P70S6K, S6K; ribosomal protein S6 kinase; K04688 p70 ribosomal S6 kinase [EC:2.7.11.1] (A)	Protein kinase, catalytic domain-containing protein [Rozella allomycis CSF55]	Protein kinase domain	Ribosomal protein S6 kinase beta-2 OS=Homo sapiens GN=RPS6KB2 PE=1 SV=2
Gene_91442	[Z]	Cytoskeleton	Biological Process: vacuole inheritance (GO:0000011);; Cellular Component: cellular bud neck contractile ring (GO:0000142);; Cellular Component: Swr1 complex (GO:0000812);; Biological Process: actomyosin contractile ring contraction (GO:0000916);; Biological Process: chronological cell aging (GO:0001300);; Molecular Function: ATP binding (GO:0005524);; Biological Process: DNA repair (GO:0006281);…	K10355|1.50125e-131|rcu:RCOM_1206850|actin, putative; K10355 actin, other eukaryote (A)	actin-A3b, cytoplasmic [Spizellomyces punctatus DAOM BR117]	Actin	Actin OS=Gossypium hirsutum PE=3 SV=1
Gene_91857	--	--	--	K06103|1.70119e-22|bmor:101744976|peripheral plasma membrane protein CASK-like; K06103 calcium/calmodulin-dependent serine protein kinase [EC:2.7.11.1] (A)	--	Guanylate kinase	Peripheral plasma membrane protein CASK OS=Drosophila melanogaster GN=CASK PE=1 SV=4
Gene_95854	--	--	--	--	hypothetical protein [Piscirickettsia salmonis]	--	--
Gene_70220	--	--	--	K08471|7.05301e-69|bmor:101736824|uncharacterized LOC101736824; K08471 gustatory receptor (A)	--	7tm Chemosensory receptor	--
Gene_8217	--	--	--	K15631|2.9796e-21|bmor:100134930|mal, MCS, Og; molybdenum cofactor sulfurase (EC:2.8.1.9); K15631 molybdenum cofactor sulfurtransferase [EC:2.8.1.9] (A)	hypothetical protein GLOINDRAFT_3370 [Rhizophagus irregularis DAOM 181602]	--	Molybdenum cofactor sulfurase OS=Bombyx mori GN=mal PE=2 SV=1
Gene_78248	--	--	--	--	hypothetical protein [Zooshikella ganghwensis]	Astacin (Peptidase family M12A)	Astacin OS=Astacus astacus PE=1 SV=2
Gene_32070	--	--	--	--	hypothetical protein [Piscirickettsia salmonis]	Reverse transcriptase (RNA-dependent DNA polymerase)	--
Gene_53449	--	--	--	--	hypothetical protein PV04_06292 [Capronia semiimmersa]	--	Monocarboxylate transporter 12 OS=Xenopus laevis GN=slc16a12 PE=2 SV=1
Gene_77518	--	--	--	--	hypothetical protein [Penaeus monodon nucleopolyhedrovirus]	--	--
Gene_57459	--	--	--	--	--	Trypsin	--
Gene_31014	--	--	--	--	--	Chorion protein	Chorion class B protein Ld34 OS=Lymantria dispar PE=2 SV=1
Gene_53052	--	--	--	K04599|7.36976e-37|cqu:CpipJ_CPIJ003436|hypothetical protein; K04599 G protein-coupled receptor Mth (Methuselah protein) (A)	--	--	Probable G-protein coupled receptor Mth-like 5 OS=Drosophila melanogaster GN=mthl5 PE=2 SV=2
Gene_35092	--	--	--	K10380|1.33325e-75|bmor:101743161|microtubule-associated protein futsch-like; K10380 ankyrin (A)	--	--	--
Gene_40935	--	--	--	--	--	SET domain	Protein msta, isoform A OS=Drosophila melanogaster GN=msta PE=2 SV=3
Gene_1172	--	--	--	--	--	Domain of unknown function (DUF3890)	--
Gene_41771	--	--	--	--	--	Male sterility protein	--
Gene_95464	[R]	General function prediction only	--	K12838|5.29413e-60|bmor:101736317|poly(U)-binding-splicing factor half pint-like; K12838 poly(U)-binding-splicing factor PUF60 (A)	hypothetical protein BATDEDRAFT_87866 [Batrachochytrium dendrobatidis JAM81]	RNA recognition motif. (a.k.a. RRM, RBD, or RNP domain)	Poly(U)-binding-splicing factor half pint OS=Drosophila melanogaster GN=pUf68 PE=1 SV=2
Gene_53635	--	--	--	K10615|2.52598e-27|bmor:101735782|probable E3 ubiquitin-protein ligase HERC4-like; K10615 E3 ubiquitin-protein ligase HERC4 [EC:6.3.2.19] (A)	hypothetical protein SPPG_01327 [Spizellomyces punctatus DAOM BR117]	HECT-domain (ubiquitin-transferase)	Probable E3 ubiquitin-protein ligase HERC4 OS=Mus musculus GN=Herc4 PE=2 SV=2
Gene_70190	--	--	--	K10779|6.38272e-08|bmor:101746008|transcriptional regulator ATRX homolog; K10779 transcriptional regulator ATRX [EC:3.6.4.12] (A)	--	--	--
Gene_31697	[TZDR]	--	--	--	--	--	Troponin C OS=Tachypleus tridentatus PE=1 SV=1
Gene_66577	[H]	Coenzyme transport and metabolism	Molecular Function: catalytic activity (GO:0003824);; Biological Process: metabolic process (GO:0008152);;	K01598|2.82803e-17|tad:TRIADDRAFT_49959|hypothetical protein; K01598 phosphopantothenoylcysteine decarboxylase [EC:4.1.1.36] (A)	hypothetical protein Kpol_473p14 [Vanderwaltozyma polyspora DSM 70294]	Flavoprotein	Probable phosphopantothenoylcysteine decarboxylase OS=Arabidopsis thaliana GN=HAL3B PE=2 SV=2
Gene_48461	--	--	--	--	--	Pao retrotransposon peptidase	--
Gene_81289	[C]	Energy production and conversion	Molecular Function: nucleotide binding (GO:0000166);; Biological Process: metabolic process (GO:0008152);; Molecular Function: ligase activity (GO:0016874);; Molecular Function: ion binding (GO:0043167);;	K01958|1.52625e-36|bmor:101737640|pyruvate carboxylase, mitochondrial-like; K01958 pyruvate carboxylase [EC:6.4.1.1] (A)	Pyruvate carboxylase [Enhygromyxa salina]	Conserved carboxylase domain	Pyruvate carboxylase 1 OS=Caenorhabditis elegans GN=pyc-1 PE=1 SV=1
Gene_27494	--	--	--	--	--	Ankyrin repeats (many copies)	Protein fem-1 homolog C OS=Danio rerio GN=fem1c PE=2 SV=2
Gene_89978	--	--	--	--	ORF C (bases 5475-7223) first start codon at 5985 [Autographa californica nucleopolyhedrovirus]	--	--
Gene_65189	--	--	--	--	hypothetical protein [Piscirickettsia salmonis]	--	--
Gene_1403	--	--	--	K14809|1.32918e-26|bmor:101745872|probable ATP-dependent RNA helicase DDX55 homolog; K14809 ATP-dependent RNA helicase DDX55/SPB4 [EC:3.6.4.13] (A)	--	DEAD/DEAH box helicase	Probable ATP-dependent RNA helicase DDX55 homolog OS=Drosophila melanogaster GN=CG9630 PE=2 SV=1
Gene_30334	--	--	--	K03108|5.02064e-16|bmor:101746382|signal recognition particle subunit SRP72-like; K03108 signal recognition particle subunit SRP72 (A)	--	--	--
Gene_58134	--	--	--	K10408|1.89463e-31|bmor:101738267|dynein heavy chain 8, axonemal-like; K10408 dynein heavy chain, axonemal (A)	hypothetical protein AMAG_18251 [Allomyces macrogynus ATCC 38327]	--	Dynein heavy chain 8, axonemal OS=Homo sapiens GN=DNAH8 PE=1 SV=2
Gene_5996	[HC]	--	Cellular Component: membrane (GO:0016020);; Cellular Component: cell part (GO:0044464);;	--	hypothetical protein CTRG_03865 [Candida tropicalis MYA-3404]	Oxidoreductase FAD-binding domain	NADH-cytochrome b5 reductase-like OS=Mus musculus GN=Cyb5rl PE=2 SV=1
Gene_3356	[K]	Transcription	Molecular Function: DNA binding (GO:0003677);; Biological Process: DNA-templated transcription, initiation (GO:0006352);;	K03120|1.54101e-49|phu:Phum_PHUM533080|trf2 protein, putative (EC:1.3.1.74); K03120 transcription initiation factor TFIID TATA-box-binding protein (A)	TATA-box-binding protein 2 [Allomyces macrogynus ATCC 38327]	Transcription factor TFIID (or TATA-binding protein, TBP)	TATA-box-binding protein OS=Spodoptera frugiperda GN=Tbp PE=2 SV=1
Gene_57709	--	--	--	--	hypothetical protein CsmBAC4b19.2 [Cotesia sesamiae]	Reverse transcriptase (RNA-dependent DNA polymerase)	--
Gene_11677	--	--	--	K05658|5.90524e-15|bmor:101735703|multidrug resistance protein homolog 49-like; K05658 ATP-binding cassette, subfamily B (MDR/TAP), member 1 [EC:3.6.3.44] (A)	--	ABC transporter transmembrane region	--
Gene_52273	--	--	--	--	CHCH domain-containing protein [Colletotrichum gloeosporioides Cg-14]	CHCH domain	Coiled-coil-helix-coiled-coil-helix domain-containing protein 2, mitochondrial OS=Mus musculus GN=Chchd2 PE=2 SV=1
Gene_82121	[E]	Amino acid transport and metabolism	Molecular Function: catalytic activity (GO:0003824);; Biological Process: cellular amino acid metabolic process (GO:0006520);; Biological Process: pyridine nucleotide biosynthetic process (GO:0019363);;	K01556|0|mmu:70789|Kynu, 4432411A05Rik; kynureninase (L-kynurenine hydrolase) (EC:3.7.1.3); K01556 kynureninase [EC:3.7.1.3] (A)	hypothetical protein GLOINDRAFT_340432 [Rhizophagus irregularis DAOM 181602]	Aminotransferase class-V	Kynureninase OS=Mus musculus GN=Kynu PE=2 SV=3
Gene_87739	[BQ]	--	--	K11418|5.15879e-29|bmor:101742828|histone deacetylase 11-like; K11418 histone deacetylase 11 [EC:3.5.1.98] (A)	hypothetical protein [Pseudoalteromonas ruthenica]	Histone deacetylase domain	Histone deacetylase 11 OS=Mus musculus GN=Hdac11 PE=1 SV=1
Gene_60049	--	--	--	--	--	--	Ommochrome-binding protein OS=Manduca sexta PE=1 SV=1
Gene_37354	--	--	--	K03175|9.47148e-21|bmor:100862757|TRAF6; K03175 TNF receptor-associated factor 6 (A)	--	--	--
Gene_59364	[E]	Amino acid transport and metabolism	Cellular Component: extracellular region (GO:0005576);; Cellular Component: nucleus (GO:0005634);; Cellular Component: cytoplasm (GO:0005737);; Biological Process: glycogen metabolic process (GO:0005977);; Biological Process: proteolysis (GO:0006508);; Molecular Function: zinc ion binding (GO:0008270);; Cellular Component: cell wall-bounded periplasmic space (GO:0030287);; Biological Process: pep…	K11140|4.67858e-16|bmor:692370|Apn2; aminopeptidase N (EC:3.4.11.2); K11140 aminopeptidase N [EC:3.4.11.2] (A)	hypothetical protein [Tuber melanosporum Mel28]	Peptidase family M1	Aminopeptidase N OS=Manduca sexta GN=APN2 PE=1 SV=2
Gene_90171	--	--	--	K16472|1.0431e-06|nvi:100680319|reticulocyte binding protein 2 homolog b-like; K16472 hydrolethalus syndrome protein 1 (A)	--	Hydrolethalus syndrome protein 1 C-terminus	--
Gene_9908	[E]	Amino acid transport and metabolism	--	--	carboxypeptidase S1 [Pyrenophora tritici-repentis Pt-1C-BFP]	Serine carboxypeptidase	Probable serine carboxypeptidase CPVL OS=Rattus norvegicus GN=CPVL PE=2 SV=1
Gene_90136	--	--	--	K15259|2.45535e-13|cmk:103176865|parp12; poly (ADP-ribose) polymerase family, member 12; K15259 poly [ADP-ribose] polymerase 7/11/12/13 [EC:2.4.2.30] (A)	--	WWE domain	Poly [ADP-ribose] polymerase 12 OS=Mus musculus GN=Parp12 PE=2 SV=3
Gene_81853	[U]	Intracellular trafficking, secretion, and vesicular transport	Cellular Component: endoplasmic reticulum (GO:0005783);; Molecular Function: peptidase activity (GO:0008233);; Biological Process: protein metabolic process (GO:0019538);; Cellular Component: membrane part (GO:0044425);;	K13280|5.64073e-36|bmor:692977|signal peptidase 18 kDa subunit; K13280 signal peptidase, endoplasmic reticulum-type [EC:3.4.-.-] (A)	signal peptidase I [Spizellomyces punctatus DAOM BR117]	--	Signal peptidase complex catalytic subunit SEC11C OS=Pongo abelii GN=SEC11C PE=2 SV=3
Gene_58926	--	--	--	--	--	Myb/SANT-like DNA-binding domain	--
Gene_87758	[E]	Amino acid transport and metabolism	--	--	hypothetical protein GLOINDRAFT_340009 [Rhizophagus irregularis DAOM 181602]	Pyridoxal-dependent decarboxylase conserved domain	Acidic amino acid decarboxylase GADL1 OS=Mus musculus GN=Gadl1 PE=1 SV=3
Gene_23353	[IQR]	--	--	--	SDR family oxidoreductase [Pyrinomonas methylaliphatogenes]	Enoyl-(Acyl carrier protein) reductase	Uncharacterized oxidoreductase TM_0325 OS=Thermotoga maritima (strain ATCC 43589 / MSB8 / DSM 3109 / JCM 10099) GN=TM_0325 PE=3 SV=1
Gene_20734	[O]	Posttranslational modification, protein turnover, chaperones	Molecular Function: ATP binding (GO:0005524);; Cellular Component: chaperonin-containing T-complex (GO:0005832);; Biological Process: protein folding (GO:0006457);; Molecular Function: unfolded protein binding (GO:0051082);;	K09494|8.78492e-18|bmor:692797|chaperonin containing t-complex polypeptide 1 beta subunit; K09494 T-complex protein 1 subunit beta (A)	t-complex protein 1, beta subunit, putative [Aspergillus fumigatus Z5]	TCP-1/cpn60 chaperonin family	Probable T-complex protein 1 subunit beta OS=Schizosaccharomyces pombe (strain 972 / ATCC 24843) GN=cct2 PE=3 SV=1
Gene_16554	--	--	--	--	--	MYND finger	--
Gene_79322	--	--	--	K02105|8.83931e-28|bmor:101744450|armadillo segment polarity protein-like; K02105 catenin beta 1 (A)	--	Armadillo/beta-catenin-like repeat	Armadillo segment polarity protein OS=Musca domestica GN=arm PE=2 SV=1
Gene_94481	[P]	Inorganic ion transport and metabolism	--	K01673|5.56894e-62|pop:POPTR_0017s07220g|POPTRDRAFT_258203, POPTRDRAFT_258228; hypothetical protein; K01673 carbonic anhydrase [EC:4.2.1.1] (A)	carbonate dehydratase [Sphingomonas phyllosphaerae]	Carbonic anhydrase	Beta carbonic anhydrase 5, chloroplastic OS=Arabidopsis thaliana GN=BCA5 PE=2 SV=1
Gene_56686	--	--	--	K01285|7.32959e-19|bmor:101743731|lysosomal Pro-X carboxypeptidase-like; K01285 lysosomal Pro-X carboxypeptidase [EC:3.4.16.2] (A)	hypothetical Pro-X carboxypeptidase-like protein PRCP [Cotesia congregata bracovirus]	Serine carboxypeptidase S28	Lysosomal Pro-X carboxypeptidase OS=Homo sapiens GN=PRCP PE=1 SV=1
Gene_69697	[I]	Lipid transport and metabolism	Molecular Function: carboxylic ester hydrolase activity (GO:0052689);;	--	hypothetical protein SY84_03870 [&apos;Deinococcus soli&apos; Cha et al. 2014]	Carboxylesterase family	Esterase SG1 (Fragment) OS=Schizaphis graminum GN=SG1 PE=1 SV=1
Gene_23213	--	--	--	--	hypothetical protein [Escherichia coli]	--	Histone-lysine N-methyltransferase SETMAR OS=Homo sapiens GN=SETMAR PE=1 SV=2
Gene_4639	[J]	Translation, ribosomal structure and biogenesis	--	K01867|3.8096e-34|bmor:101745867|tryptophan--tRNA ligase, mitochondrial-like; K01867 tryptophanyl-tRNA synthetase [EC:6.1.1.2] (A)	tryptophan--tRNA ligase [Clostridium sp. GD3]	--	Tryptophan--tRNA ligase OS=Bacillus subtilis (strain 168) GN=trpS PE=1 SV=2
Gene_89216	[MG]	--	--	--	NAD-dependent epimerase [Calothrix parietina]	NADH(P)-binding	Chloroplast stem-loop binding protein of 41 kDa b, chloroplastic OS=Arabidopsis thaliana GN=CSP41B PE=1 SV=1
Gene_88166	--	--	--	--	SD27140p [Wolbachia endosymbiont of Drosophila ananassae]	--	--
Gene_16283	--	--	--	K12172|5.31486e-15|bmor:101744401|E3 SUMO-protein ligase RanBP2-like; K12172 E3 SUMO-protein ligase RanBP2 (A)	--	--	E3 SUMO-protein ligase RanBP2 OS=Mus musculus GN=Ranbp2 PE=1 SV=2
Gene_28825	--	--	--	K07207|2.949e-25|bmor:101745506|tuberin-like; K07207 tuberous sclerosis 2 (A)	--	Tuberin	Tuberin OS=Rattus norvegicus GN=Tsc2 PE=1 SV=1
Gene_80136	[C]	Energy production and conversion	Biological Process: generation of precursor metabolites and energy (GO:0006091);; Cellular Component: thylakoid (GO:0009579);; Cellular Component: membrane (GO:0016020);; Molecular Function: NADH dehydrogenase (quinone) activity (GO:0050136);; Biological Process: oxidation-reduction process (GO:0055114);;	K05573|2.89332e-165|sot:4099922|ndhB, ndh2, SotuCp085; NADH dehydrogenase subunit 2; K05573 NAD(P)H-quinone oxidoreductase subunit 2 [EC:1.6.5.3] (A)	hypothetical protein [Staphylococcus aureus]	NADH-Ubiquinone/plastoquinone (complex I), various chains	NAD(P)H-quinone oxidoreductase subunit 2 B, chloroplastic OS=Ipomoea purpurea GN=ndhB2 PE=3 SV=1
Gene_41511	--	--	--	K08399|2.28399e-39|bmor:101745218|uncharacterized LOC101745218; K08399 leucine-rich repeat-containing G protein-coupled receptor 6 (A)	--	Endonuclease-reverse transcriptase	--
Gene_36917	--	--	--	K08471|1.59038e-46|bmor:101743049|gustatory and odorant receptor 22-like; K08471 gustatory receptor (A)	--	--	Gustatory and odorant receptor 22 OS=Anopheles gambiae GN=GPRgr22 PE=2 SV=1
Gene_29127	--	--	--	K13092|1.23908e-08|bmor:101739232|zinc finger CCCH domain-containing protein 18-like; K13092 nuclear protein NHN1 (A)	--	--	--
Gene_61766	--	--	Molecular Function: DNA binding (GO:0003677);; Molecular Function: helicase activity (GO:0004386);; Molecular Function: ATP binding (GO:0005524);; Molecular Function: methyltransferase activity (GO:0008168);; Biological Process: methylation (GO:0032259);;	--	putative helicase [Gluconacetobacter sp. SXCC-1]	--	--
Gene_44109	--	--	--	--	hypothetical protein [Escherichia coli]	--	--
Gene_52895	--	--	--	K16474|3.15478e-08|bmor:101736766|intraflagellar transport protein 88 homolog; K16474 intraflagellar transport protein 88 (A)	--	--	--
Gene_71961	[J]	Translation, ribosomal structure and biogenesis	Molecular Function: translation elongation factor activity (GO:0003746);; Molecular Function: GTPase activity (GO:0003924);; Molecular Function: GTP binding (GO:0005525);; Cellular Component: cytoplasm (GO:0005737);; Biological Process: GTP catabolic process (GO:0006184);; Biological Process: translational elongation (GO:0006414);;	K03231|0|rno:171361|Eef1a1, EEF-1, EEF1A, EF1A, Eef1a2, Eef1a2l1, SI; eukaryotic translation elongation factor 1 alpha 1; K03231 elongation factor 1-alpha (A)	elongation factor 1-alpha [Salmonella enterica]	Elongation factor Tu GTP binding domain	Elongation factor 1-alpha 1 OS=Rattus norvegicus GN=Eef1a1 PE=1 SV=1
Gene_61951	--	--	--	--	cyclase [Singulisphaera acidiphila]	--	--
Gene_19708	--	--	--	--	--	Polyprenyl synthetase	--
Gene_28928	--	--	--	--	hypothetical protein [Piscirickettsia salmonis]	--	--
Gene_26446	--	--	--	--	ribonuclease G [Microbacterium foliorum]	--	--
Gene_12307	--	--	--	--	hypothetical protein [Treponema primitia]	--	Nudix hydrolase 2 OS=Arabidopsis thaliana GN=NUDT2 PE=1 SV=1
Gene_12566	--	--	--	K03144|1.55663e-20|bmor:101745815|general transcription factor IIH subunit 4-like; K03144 transcription initiation factor TFIIH subunit 4 (A)	--	--	--
Gene_30486	--	--	--	K02879|2.21676e-30|bmor:101744946|39S ribosomal protein L17, mitochondrial-like; K02879 large subunit ribosomal protein L17 (A)	--	--	39S ribosomal protein L17, mitochondrial OS=Mus musculus GN=Mrpl17 PE=1 SV=1
Gene_54823	--	--	--	K06692|1.90398e-40|bmor:101742151|26S proteasome non-ATPase regulatory subunit 5-like; K06692 26S proteasome non-ATPase regulatory subunit 5 (A)	--	Proteasome non-ATPase 26S subunit	26S proteasome non-ATPase regulatory subunit 5 OS=Bos taurus GN=PSMD5 PE=2 SV=1
Gene_36652	--	--	--	--	hypothetical protein [[Clostridium] celerecrescens]	--	--
Gene_80231	--	--	--	K13210|4.36757e-22|bmor:100126539|Psi, BmPSI; P-element somatic inhibitor; K13210 far upstream element-binding protein (A)	--	KH domain	--
Gene_87538	--	--	--	K06277|1.12712e-48|bmor:101746299|guanine nucleotide-releasing factor 2-like; K06277 Rap guanine nucleotide exchange factor 1 (A)	hypothetical protein NAPIS_ORF00432 [Nosema apis BRL 01]	--	--
Gene_8637	--	--	--	K17711|1.28905e-29|bmor:101742765|pentatricopeptide repeat-containing protein 2, mitochondrial-like; K17711 pentatricopeptide repeat domain-containing protein 2 (A)	--	--	--
[truncated: 24,812 more rows]

## Sheet: revised Table S10
Table S10. KEGG enrichment analysis of metagenomic genes.
pathway1	pathway2	pathway3	Number of genes
Metabolism	Carbohydrate metabolism	Glycolysis / Gluconeogenesis	3125
Metabolism	Carbohydrate metabolism	Citrate cycle (TCA cycle)	2681
Metabolism	Carbohydrate metabolism	Pentose phosphate pathway	827
Metabolism	Carbohydrate metabolism	Pentose and glucuronate interconversions	2315
Metabolism	Carbohydrate metabolism	Fructose and mannose metabolism	928
Metabolism	Carbohydrate metabolism	Galactose metabolism	687
Metabolism	Carbohydrate metabolism	Ascorbate and aldarate metabolism	1905
[truncated: 231 more rows]

## Sheet: revised-Table S11
Table S11. The metagenomic enzymes associated with cellulose and hemicellulose hydrolysis.
[truncated: 87 more rows]

[truncated: 1 more sheets: revised Table S12]
